# Supplementary material for: MYC-regulated pseudogene HMGA1P6 promotes ovarian cancer malignancy via augmenting the oncogenic HMGA1/2
Source: Cell Death Dis. 2020 Mar 3;11(3):167. doi: 10.1038/s41419-020-2356-9 (PMC7054391; doi:10.1038/s41419-020-2356-9)
Supplement: Supplementary file 7 — Supplementary Table 4 [file 41419_2020_2356_MOESM7_ESM.xlsx]

## Sheet: Sheet1
row.names(tT)	logFC	AveExpr	t	P.Value	adj.P.Val	B	regulated
KRT18P13	5.59302	8.40749	8.28922	2.18e-06	4.55e-05	5.23692	Up-Regulated
RP11-111F10.2	5.24919	7.64542	9.90213	3.18e-07	2.97e-05	7.18066	Up-Regulated
KRT18P17	5.22155	8.38489	8.1347	2.66e-06	4.88e-05	5.03498	Up-Regulated
KRT18P19	4.61742	9.90272	8.76261	1.2e-06	3.32e-05	5.83773	Up-Regulated
MXRA5P1	4.59922	7.01684	4.57261	0.000598518	0.00201475	-0.509843	Up-Regulated
RP11-414P19.1	4.59807	9.74071	9.24412	6.76e-07	2.97e-05	6.42234	Up-Regulated
AC026271.3	4.53671	6.03746	8.3573	2e-06	4.38e-05	5.32497	Up-Regulated
KRT18P23	4.53411	8.83092	8.98549	9.19e-07	3.24e-05	6.11157	Up-Regulated
RP11-474J18.4	4.51836	6.60165	8.53243	1.6e-06	3.97e-05	5.54891	Up-Regulated
KRT18P1	4.43352	9.09726	9.02473	8.77e-07	3.24e-05	6.15919	Up-Regulated
CTD-2192J16.12	4.34923	6.31982	8.64683	1.39e-06	3.66e-05	5.69323	Up-Regulated
KRT18P38	4.34921	7.79632	8.26225	2.25e-06	4.56e-05	5.20189	Up-Regulated
RP11-738E22.1	4.21355	10.0786	7.11202	1.06e-05	9.59e-05	3.62167	Up-Regulated
RP11-543F8.1	4.19736	6.5356	10.9414	1.04e-07	1.69e-05	8.29089	Up-Regulated
RP11-438D8.3	4.08816	8.07424	7.65839	4.98e-06	6.46e-05	4.39367	Up-Regulated
RP11-278J20.1	4.0823	8.04127	7.84549	3.88e-06	5.59e-05	4.64903	Up-Regulated
RP11-75A9.2	3.93962	7.70814	6.21048	4.01e-05	0.0002499	2.25825	Up-Regulated
RP11-944L7.3	3.89054	5.92593	6.24172	3.82e-05	0.000244072	2.30741	Up-Regulated
KRT18P43	3.78951	6.21447	9.49312	5.06e-07	2.97e-05	6.71466	Up-Regulated
RP11-357P24.2	3.75434	6.59745	12.3201	2.71e-08	1.17e-05	9.61757	Up-Regulated
RP11-393M18.2	3.69972	6.07848	7.08907	1.1e-05	9.79e-05	3.58836	Up-Regulated
RP11-333E13.3	3.66465	7.45476	9.81826	3.49e-07	2.97e-05	7.0865	Up-Regulated
RP5-1043F6.1	3.65343	10.6164	5.49398	0.000124976	0.000581922	1.09248	Up-Regulated
RP13-331H15.1	3.64373	8.01902	7.37046	7.38e-06	7.83e-05	3.9918	Up-Regulated
VDAC1P4	3.59632	5.57419	9.20641	7.06e-07	2.97e-05	6.37748	Up-Regulated
HSP90AA6P	3.58668	8.8162	6.75263	1.78e-05	0.000139726	3.0918	Up-Regulated
RP11-215C7.2	3.56747	7.03882	7.36588	7.43e-06	7.83e-05	3.98532	Up-Regulated
RP5-1102E8.2	3.55643	10.1701	6.29137	3.54e-05	0.000229628	2.38526	Up-Regulated
GAPDHP37	3.52003	11.4078	6.00782	5.49e-05	0.000309431	1.93592	Up-Regulated
RP11-655B23.1	3.50916	7.0805	6.1473	4.42e-05	0.000265248	2.1584	Up-Regulated
FDPSL5	3.50182	8.97181	6.84526	1.55e-05	0.000127492	3.23008	Up-Regulated
KRT18P4	3.47683	5.78519	7.32398	7.88e-06	8.01e-05	3.9259	Up-Regulated
AC108171.5	3.46966	6.1762	8.78948	1.17e-06	3.28e-05	5.87104	Up-Regulated
RP11-526D8.3	3.4448	9.50221	6.96675	1.3e-05	0.000112696	3.40963	Up-Regulated
RP11-392A14.3	3.43397	9.8936	6.37934	3.1e-05	0.000210678	2.52234	Up-Regulated
AC011330.6	3.41219	7.28834	6.15856	4.34e-05	0.000261889	2.17623	Up-Regulated
RP3-351K20.3	3.40988	9.94484	6.22991	3.89e-05	0.000246413	2.28885	Up-Regulated
HLA-K	3.40191	7.22312	5.46815	0.000130378	0.000599186	1.04909	Up-Regulated
EIF4A1P	3.38691	8.74107	7.74828	4.42e-06	6.15e-05	4.51691	Up-Regulated
CTD-2345M20.1	3.37792	8.38573	6.17619	4.23e-05	0.000258473	2.20411	Up-Regulated
RP11-465C5.1	3.37376	5.84874	6.78832	1.69e-05	0.000135084	3.14521	Up-Regulated
AC009945.3	3.36158	12.0709	9.14184	7.62e-07	3.09e-05	6.30032	Up-Regulated
ASS1P12	3.3503	10.7477	7.64599	5.07e-06	6.5e-05	4.3766	Up-Regulated
CTD-2309M13.1	3.34069	13.0579	8.93125	9.81e-07	3.24e-05	6.04545	Up-Regulated
RP11-360G10.2	3.33476	7.16637	5.20106	0.000203055	0.000857198	0.595117	Up-Regulated
ACTBP11	3.31448	12.5476	8.10249	2.77e-06	4.89e-05	4.99251	Up-Regulated
RP11-459O1.1	3.30549	11.748	7.51669	6.04e-06	7.11e-05	4.19726	Up-Regulated
AC055811.5	3.28279	12.0333	7.9692	3.29e-06	5.08e-05	4.8154	Up-Regulated
ACTBP12	3.27151	12.3595	8.39936	1.89e-06	4.38e-05	5.37909	Up-Regulated
RP11-809F4.2	3.26231	12.4605	9.01549	8.87e-07	3.24e-05	6.148	Up-Regulated
RP11-144L1.2	3.23268	8.45904	4.15466	0.00126305	0.00365589	-1.26955	Up-Regulated
CFLP2	3.22294	7.80769	11.5662	5.58e-08	1.29e-05	8.91139	Up-Regulated
RP11-459F1.3	3.12879	13.3509	6.92518	1.38e-05	0.000117291	3.34843	Up-Regulated
AC004797.1	3.12276	8.83402	18.6685	2.07e-10	2.69e-07	14.1639	Up-Regulated
GAPDP2	3.09534	13.9265	7.19038	9.49e-06	8.93e-05	3.73485	Up-Regulated
GAPDHP46	3.0857	12.858	6.56914	2.33e-05	0.000171719	2.81433	Up-Regulated
RP11-522B15.2	3.07828	7.50968	6.93835	1.36e-05	0.000115846	3.36784	Up-Regulated
RP11-314A15.1	3.06865	5.72034	7.13994	1.02e-05	9.3e-05	3.66209	Up-Regulated
RP11-476C8.1	3.03066	6.90038	6.22277	3.94e-05	0.000246413	2.27761	Up-Regulated
RP11-159J3.1	3.02983	13.8822	6.6287	2.13e-05	0.000159921	2.90492	Up-Regulated
RP11-657K20.1	3.02736	13.1088	6.76474	1.75e-05	0.000138108	3.10995	Up-Regulated
CTB-67I13.1	3.02459	14.3745	7.07364	1.12e-05	9.94e-05	3.56593	Up-Regulated
RP11-38O14.1	3.02323	5.44023	9.26449	6.6e-07	2.97e-05	6.44651	Up-Regulated
RP11-139J15.4	3.02096	5.53664	6.18631	4.16e-05	0.000256831	2.22011	Up-Regulated
RP11-702L15.1	2.99301	13.8899	6.79553	1.67e-05	0.000134805	3.156	Up-Regulated
RP3-357D13.1	2.98945	14.108	6.58788	2.27e-05	0.000167955	2.8429	Up-Regulated
AC011551.1	2.98191	10.892	5.91401	6.36e-05	0.000343624	1.78474	Up-Regulated
RP3-354J5.1	2.96922	8.07034	5.41584	0.000142085	0.000639382	0.960954	Up-Regulated
RP11-714G12.1	2.95583	8.40575	5.95877	5.93e-05	0.000329862	1.85703	Up-Regulated
RP11-571F15.6	2.95487	6.69285	4.27175	0.0010225	0.00313275	-1.05503	Up-Regulated
RP11-327L3.4	2.9523	8.86741	7.16005	9.91e-06	9.17e-05	3.69114	Up-Regulated
AC015691.7	2.94737	8.9919	7.5818	5.53e-06	6.77e-05	4.28784	Up-Regulated
RP11-646E18.1	2.93612	6.48901	4.2765	0.00101379	0.00311345	-1.04634	Up-Regulated
CTD-2324A24.1	2.92843	14.1415	6.54662	2.41e-05	0.00017558	2.77995	Up-Regulated
RP11-263F19.1	2.91409	6.80613	8.16631	2.55e-06	4.88e-05	5.07652	Up-Regulated
RP11-396A22.4	2.91363	11.8381	8.89116	1.03e-06	3.24e-05	5.99636	Up-Regulated
KRT18P29	2.90321	13.207	8.36309	1.98e-06	4.38e-05	5.33244	Up-Regulated
RP11-360G10.3	2.89262	9.80663	9.26434	6.6e-07	2.97e-05	6.44633	Up-Regulated
GAPDHL13	2.87883	13.5879	6.62374	2.15e-05	0.000160175	2.89739	Up-Regulated
RP4-686J16.2	2.87213	13.8749	6.73849	1.82e-05	0.000140939	3.07059	Up-Regulated
RP11-398K22.6	2.87193	6.23507	4.9669	0.000301881	0.00118557	0.189222	Up-Regulated
RP11-598P12.1	2.86559	10.199	8.51738	1.63e-06	3.97e-05	5.52982	Up-Regulated
RP3-527B10.1	2.85298	4.83783	5.1205	0.00023254	0.0009507	0.456283	Up-Regulated
AC092798.3	2.85031	5.98849	7.44201	6.69e-06	7.51e-05	4.09269	Up-Regulated
RP11-15N24.3	2.83177	6.38197	6.68616	1.96e-05	0.000148636	2.99184	Up-Regulated
RP11-613E4.3	2.80145	5.26345	4.07804	0.00145153	0.00410738	-1.41057	Up-Regulated
RP11-40H20.1	2.80063	8.8065	7.2299	8.98e-06	8.62e-05	3.79162	Up-Regulated
RP11-163B6.2	2.78646	11.7562	8.0317	3.04e-06	4.92e-05	4.89872	Up-Regulated
KRT18P12	2.77133	11.6498	7.63272	5.16e-06	6.55e-05	4.35829	Up-Regulated
AC004921.2	2.77009	5.13857	7.14719	1.01e-05	9.27e-05	3.67257	Up-Regulated
ALDOAP1	2.76808	12.2292	8.80674	1.14e-06	3.28e-05	5.8924	Up-Regulated
KRT18P2	2.75852	12.9791	7.88936	3.66e-06	5.39e-05	4.70824	Up-Regulated
KRT18P42	2.75648	9.16667	7.44774	6.64e-06	7.51e-05	4.10074	Up-Regulated
AC012671.1	2.75163	6.81966	4.63253	0.000538683	0.00184204	-0.40241	Up-Regulated
CFLP4	2.73401	8.2669	11.498	5.96e-08	1.29e-05	8.8453	Up-Regulated
KRT18P16	2.73178	13.3367	8.34589	2.03e-06	4.38e-05	5.31026	Up-Regulated
RP11-441F11.1	2.73165	12.3008	7.71523	4.62e-06	6.23e-05	4.47173	Up-Regulated
KRT18P51	2.71202	12.2676	7.73	4.52e-06	6.21e-05	4.49193	Up-Regulated
AL591704.5	2.68944	9.81129	5.49121	0.000125544	0.000581922	1.08783	Up-Regulated
RP13-204A15.3	2.68554	5.32141	3.83497	0.00226541	0.00589942	-1.86067	Up-Regulated
AF015726.1	2.67781	9.47025	5.19286	0.000205868	0.000860661	0.581029	Up-Regulated
RP11-535K18.2	2.66514	5.33161	3.78464	0.00248582	0.00629223	-1.95429	Up-Regulated
AC016697.2	2.65814	5.52617	6.30222	3.49e-05	0.000227954	2.40222	Up-Regulated
RP5-920G3.2	2.65112	12.1646	6.38527	3.07e-05	0.000210678	2.53154	Up-Regulated
RP11-648M2.2	2.64171	5.24475	6.51176	2.54e-05	0.000181326	2.72659	Up-Regulated
RP11-142G7.1	2.63618	10.8241	5.52248	0.000119288	0.000568136	1.14024	Up-Regulated
RP11-675M1.1	2.63229	6.40683	7.10864	1.07e-05	9.59e-05	3.61677	Up-Regulated
RP1-38C16.1	2.62086	7.82341	6.28484	3.58e-05	0.000230772	2.37504	Up-Regulated
RP11-19B4.1	2.61682	10.4644	8.07967	2.85e-06	4.89e-05	4.96235	Up-Regulated
GAPDHP48	2.6168	8.64872	5.01412	0.000278511	0.00110046	0.271654	Up-Regulated
AC000110.1	2.57476	6.23186	9.49108	5.07e-07	2.97e-05	6.71228	Up-Regulated
RP11-104F15.7	2.5652	5.38158	3.51485	0.00410284	0.00944456	-2.45775	Up-Regulated
RP11-247M1.2	2.56149	6.3429	4.79563	0.000405372	0.0014634	-0.112121	Up-Regulated
RP11-756A22.4	2.55372	5.94362	5.89447	6.56e-05	0.000350517	1.75309	Up-Regulated
RP11-288G3.2	2.55149	8.60951	10.1826	2.33e-07	2.97e-05	7.49041	Up-Regulated
CTBP2P1	2.54616	7.45296	4.2433	0.00107621	0.00323611	-1.10704	Up-Regulated
RP11-80B9.2	2.545	5.39168	3.45684	0.00457249	0.010433	-2.56619	Up-Regulated
RP1-256G22.1	2.5388	10.8701	7.26346	8.57e-06	8.48e-05	3.83965	Up-Regulated
AC074183.2	2.53533	10.5269	8.31684	2.1e-06	4.47e-05	5.27271	Up-Regulated
KRT18P22	2.52973	13.2404	7.03337	1.19e-05	0.000103834	3.50723	Up-Regulated
RP11-367N14.1	2.52475	8.27603	5.79417	7.7e-05	0.000405416	1.58977	Up-Regulated
RP11-167P22.2	2.51597	6.32427	8.13387	2.66e-06	4.88e-05	5.03389	Up-Regulated
RP11-367E12.2	2.49456	5.4169	3.30886	0.0060329	0.0132072	-2.8427	Up-Regulated
RP3-519P24.2	2.49108	7.44562	5.99715	5.58e-05	0.00031328	1.91879	Up-Regulated
AC093416.3	2.48547	10.2868	4.51806	0.000659006	0.00216769	-0.607987	Up-Regulated
AC096772.4	2.47404	10.5948	5.91568	6.35e-05	0.000343624	1.78743	Up-Regulated
ASS1P7	2.46949	10.7638	6.2243	3.93e-05	0.000246413	2.28001	Up-Regulated
AC105765.1	2.45206	5.68214	9.55908	4.69e-07	2.97e-05	6.79098	Up-Regulated
ASS1P4	2.44502	10.832	6.73047	1.84e-05	0.000141757	3.05854	Up-Regulated
RP11-527F13.2	2.44249	10.6833	5.83925	7.16e-05	0.000380444	1.66336	Up-Regulated
RP11-361F15.3	2.43178	7.1257	3.9727	0.00175912	0.00483013	-1.60515	Up-Regulated
AC126365.3	2.43095	10.4773	7.31721	7.95e-06	8.01e-05	3.91627	Up-Regulated
RP13-503K1.1	2.42698	6.97925	6.30182	3.49e-05	0.000227954	2.40161	Up-Regulated
ASS1P6	2.42051	9.79804	6.50907	2.55e-05	0.000181326	2.72248	Up-Regulated
RP11-20O23.1	2.41846	9.35309	8.26657	2.24e-06	4.56e-05	5.2075	Up-Regulated
RP4-697E16.1	2.4147	8.15416	9.61568	4.39e-07	2.97e-05	6.85611	Up-Regulated
RP11-571L19.4	2.40448	6.75398	6.2011	4.07e-05	0.000252318	2.24345	Up-Regulated
KRT18P28	2.39623	12.0729	7.59082	5.46e-06	6.77e-05	4.30034	Up-Regulated
ASSP5	2.39162	12.2424	6.33502	3.32e-05	0.000220372	2.45342	Up-Regulated
RP5-1091N2.3	2.38578	8.6387	8.50646	1.65e-06	3.97e-05	5.51594	Up-Regulated
KRT18	2.37874	8.38626	6.34626	3.26e-05	0.000217762	2.47091	Up-Regulated
RP11-317B17.2	2.37363	12.2608	8.52447	1.62e-06	3.97e-05	5.53881	Up-Regulated
AC125238.4	2.37017	13.7261	6.9732	1.29e-05	0.000112407	3.41911	Up-Regulated
RP11-54K16.2	2.36264	10.5428	6.30199	3.49e-05	0.000227954	2.40187	Up-Regulated
KRT18P27	2.36155	12.3444	6.76898	1.74e-05	0.000138099	3.11629	Up-Regulated
XXbac-BPG34I8.2	2.3596	9.63539	7.05753	1.15e-05	0.000101002	3.54248	Up-Regulated
RP11-598F17.1	2.34627	12.3712	8.85923	1.07e-06	3.24e-05	5.95714	Up-Regulated
AC126365.2	2.33119	6.33264	4.81562	0.000391582	0.00142553	-0.0767589	Up-Regulated
AL121652.3	2.32511	13.8144	7.52213	5.99e-06	7.11e-05	4.20486	Up-Regulated
RP11-503K16.2	2.31982	10.3176	5.70387	8.89e-05	0.000456272	1.44151	Up-Regulated
KRT18P3	2.31266	13.6285	6.7179	1.87e-05	0.000142696	3.03965	Up-Regulated
SFRS9P1	2.31027	11.1014	12.0008	3.66e-08	1.19e-05	9.32398	Up-Regulated
SAR1P1	2.30924	6.93207	4.15312	0.00126658	0.00365589	-1.27238	Up-Regulated
RP11-97E23.3	2.29503	6.40694	5.25614	0.000185174	0.000794655	0.689537	Up-Regulated
RP13-136L2.1	2.29351	12.1624	8.91477	1e-06	3.24e-05	6.02529	Up-Regulated
RP11-421P11.6	2.29268	12.4696	9.20269	7.09e-07	2.97e-05	6.37306	Up-Regulated
ASS1P10	2.29221	10.2616	6.5065	2.56e-05	0.000181326	2.71854	Up-Regulated
AC004478.2	2.28706	5.5926	5.45322	0.000133613	0.000609725	1.02397	Up-Regulated
RP11-351M16.1	2.28356	10.5741	4.18464	0.00119637	0.00351585	-1.21451	Up-Regulated
EEF1AL3	2.26962	15.3052	6.29945	3.5e-05	0.000227954	2.3979	Up-Regulated
RP11-84P7.1	2.26172	7.02769	5.63346	9.96e-05	0.000496509	1.32511	Up-Regulated
RP11-622O11.1	2.26153	4.83242	6.94013	1.36e-05	0.000115846	3.37048	Up-Regulated
RP5-1017O19.1	2.25996	10.8727	6.74211	1.81e-05	0.000140939	3.07602	Up-Regulated
RP13-588I20.1	2.25513	6.07444	5.59342	0.000106281	0.000517932	1.25862	Up-Regulated
RP1-170D19.3	2.25291	10.4052	9.8774	3.27e-07	2.97e-05	7.15297	Up-Regulated
AL050303.5	2.25115	7.59758	5.14787	0.000222048	0.000919408	0.503552	Up-Regulated
KRT8P18	2.24934	4.69807	3.81286	0.00235966	0.00606769	-1.90178	Up-Regulated
RP11-307E17.2	2.24185	8.02662	3.90936	0.0019757	0.00525771	-1.72252	Up-Regulated
RP11-777B9.3	2.24016	10.6892	7.72542	4.55e-06	6.21e-05	4.48567	Up-Regulated
RP11-262H14.2	2.23181	6.8002	4.26351	0.00103776	0.00315713	-1.07008	Up-Regulated
STK19P	2.2311	6.91154	4.66959	0.000504827	0.00174935	-0.336171	Up-Regulated
CTB-40H15.1	2.22428	6.4957	5.49187	0.000125409	0.000581922	1.08893	Up-Regulated
AC087431.1	2.20765	12.0932	3.88445	0.0020682	0.00548136	-1.76874	Up-Regulated
AC078875.1	2.20306	11.8534	6.07665	4.93e-05	0.000286656	2.04606	Up-Regulated
CTC-512J14.2	2.20283	4.72133	3.8522	0.00219462	0.00578094	-1.82864	Up-Regulated
RP11-365P13.2	2.20027	10.0393	6.16516	4.3e-05	0.00026167	2.18668	Up-Regulated
RP11-506B6.2	2.19947	11.5533	6.10538	4.72e-05	0.000276628	2.09183	Up-Regulated
RP6-145B8.3	2.19348	4.726	3.83244	0.00227601	0.00589942	-1.86538	Up-Regulated
AC073310.3	2.18738	9.36222	4.5319	0.000643076	0.00213152	-0.583046	Up-Regulated
AC008753.2	2.18199	9.60068	4.56087	0.000611026	0.00205153	-0.530931	Up-Regulated
RP11-93I21.1	2.17574	6.8033	4.11565	0.00135563	0.00385286	-1.34129	Up-Regulated
AF277315.8	2.16143	9.38816	4.69515	0.000482776	0.00169102	-0.290583	Up-Regulated
RP11-449I17.7	2.16134	9.52721	7.98424	3.23e-06	5.04e-05	4.8355	Up-Regulated
CDC20P	2.16116	5.24754	5.44931	0.000134474	0.000611502	1.01739	Up-Regulated
RP11-77G22.3	2.15339	8.16296	4.38523	0.000834398	0.00265695	-0.848301	Up-Regulated
AC009413.1	2.14173	13.1054	5.48341	0.000127157	0.000586462	1.07474	Up-Regulated
RP11-512H23.2	2.13698	5.75579	3.75092	0.0026457	0.0065939	-2.01709	Up-Regulated
RP11-20C6.2	2.13682	7.11232	4.20147	0.00116053	0.00343469	-1.18364	Up-Regulated
RP11-206L10.13	2.13416	9.59502	9.84794	3.38e-07	2.97e-05	7.11991	Up-Regulated
CTD-2341D24.1	2.13406	9.50582	4.8905	0.000344139	0.0013003	0.0552446	Up-Regulated
RP11-3J10.4	2.13402	9.51937	5.37863	0.000151082	0.000670558	0.898023	Up-Regulated
HIST2H2BC	2.12954	9.91133	3.87595	0.00210081	0.00555642	-1.78454	Up-Regulated
AC090079.1	2.12928	12.261	3.71008	0.00285353	0.0070576	-2.09322	Up-Regulated
AC007064.23	2.12913	6.37637	5.44426	0.000135594	0.000612299	1.00888	Up-Regulated
AC008088.2	2.12577	5.19525	3.65113	0.00318333	0.00772583	-2.20319	Up-Regulated
RBMS1P1	2.11379	8.95965	6.85982	1.52e-05	0.000125623	3.25171	Up-Regulated
GAPDHP24	2.10262	8.5587	4.74717	0.000440948	0.00156997	-0.19805	Up-Regulated
RP6-145B8.4	2.10194	6.66783	6.18339	4.18e-05	0.000256831	2.2155	Up-Regulated
RP11-753G20.1	2.09373	10.5974	5.89356	6.57e-05	0.000350517	1.75162	Up-Regulated
RP1-34L19.2	2.09349	12.1842	10.2918	2.07e-07	2.97e-05	7.60892	Up-Regulated
RP11-356O23.1	2.09187	6.99992	4.10171	0.00139039	0.00394298	-1.36695	Up-Regulated
HMGN2L10	2.09067	9.89194	6.91062	1.41e-05	0.000119001	3.32694	Up-Regulated
RP11-333E13.1	2.08859	13.1441	5.34085	0.000160831	0.000701807	0.833946	Up-Regulated
AC093393.2	2.08764	10.7138	7.68796	4.79e-06	6.33e-05	4.43434	Up-Regulated
NOLA2P1	2.08335	10.4115	4.81894	0.000389342	0.00142137	-0.0708975	Up-Regulated
AC064874.2	2.08259	13.8753	5.59329	0.000106304	0.000517932	1.2584	Up-Regulated
RP11-325L2.1	2.07113	5.66506	5.64085	9.84e-05	0.000493407	1.33738	Up-Regulated
RP11-219G10.2	2.06522	5.84061	4.34482	0.000896888	0.00282128	-0.921775	Up-Regulated
AC010970.1	2.06069	5.3732	4.06076	0.00149791	0.00422021	-1.44244	Up-Regulated
RP11-192N10.2	2.05598	10.7964	5.64023	9.85e-05	0.000493407	1.33635	Up-Regulated
RP11-185O17.3	2.05171	12.4077	3.65862	0.00313934	0.00764772	-2.18921	Up-Regulated
RP11-480N24.6	2.05114	12.3752	3.64013	0.00324906	0.00785593	-2.22373	Up-Regulated
RP5-958B3.2	2.04725	13.4592	5.2055	0.000201548	0.000855288	0.60275	Up-Regulated
RP11-111F10.3	2.03839	6.56174	4.23836	0.00108583	0.00325748	-1.11608	Up-Regulated
ARF4P2	2.03356	8.8027	7.58577	5.5e-06	6.77e-05	4.29334	Up-Regulated
HSP90AA4P	2.02891	9.06327	5.75485	8.19e-05	0.000425906	1.52536	Up-Regulated
RP11-101P17.6	2.02595	7.31993	2.80373	0.0155839	0.0295274	-3.77835	Up-Regulated
RP11-206L1.2	2.01661	9.7964	7.5606	5.69e-06	6.89e-05	4.25841	Up-Regulated
RP11-4I17.1	2.01233	14.9569	5.57154	0.000110126	0.000534546	1.22218	Up-Regulated
CTD-2195M15.2	2.00948	9.47129	6.79398	1.67e-05	0.000134805	3.15368	Up-Regulated
XXyac-R12DG2.3	2.00897	8.36871	5.36603	0.000154263	0.000680016	0.876673	Up-Regulated
RP11-517D11.3	2.00598	6.11879	11.2315	7.78e-08	1.44e-05	8.58317	Up-Regulated
RP11-464O2.5	1.99598	10.9347	5.79559	7.68e-05	0.000405416	1.59209	Up-Regulated
RP1-257I20.13	1.98568	9.22938	4.50809	0.000670737	0.0022007	-0.625967	Up-Regulated
RP3-344J20.2	1.98116	8.56075	5.07499	0.000251148	0.00100943	0.377482	Up-Regulated
RP11-539G11.2	1.97603	5.77413	5.70196	8.92e-05	0.000456272	1.43836	Up-Regulated
RP11-753C18.4	1.97466	9.13045	7.43941	6.71e-06	7.51e-05	4.08903	Up-Regulated
XXyac-YX155B6.3	1.96924	11.138	9.35762	5.92e-07	2.97e-05	6.55641	Up-Regulated
AC002069.5	1.96295	11.0427	5.63972	9.86e-05	0.000493407	1.33549	Up-Regulated
RP11-704G19.1	1.96205	13.2162	8.01649	3.1e-06	4.95e-05	4.87849	Up-Regulated
AC138517.4	1.96065	9.01794	3.55076	0.00383703	0.00900869	-2.39064	Up-Regulated
RP11-403I13.1	1.94844	11.5901	9.22356	6.92e-07	2.97e-05	6.39791	Up-Regulated
RP11-89F3.3	1.94796	11.9227	9.80106	3.56e-07	2.97e-05	7.06711	Up-Regulated
ETF1P1	1.94475	6.15833	9.54704	4.75e-07	2.97e-05	6.77708	Up-Regulated
GS1-324M7.3	1.94472	7.40397	3.22851	0.00701513	0.0151657	-2.99264	Up-Regulated
RP11-30M20.2	1.94083	9.18495	7.3207	7.91e-06	8.01e-05	3.92124	Up-Regulated
RP11-392A14.2	1.93099	10.1439	8.37312	1.96e-06	4.38e-05	5.34535	Up-Regulated
CTB-40H15.2	1.92748	3.867	5.06336	0.000256148	0.00102459	0.357307	Up-Regulated
RP1-290I10.4	1.92389	5.77773	3.35215	0.00556249	0.0123231	-2.76184	Up-Regulated
RP11-572H4.2	1.92228	8.98321	6.04815	5.16e-05	0.000294383	2.00053	Up-Regulated
KCNMB3L	1.89271	5.68966	6.12126	4.6e-05	0.000272368	2.11708	Up-Regulated
RP11-20O24.2	1.88308	7.43878	5.38176	0.000150304	0.000669393	0.90332	Up-Regulated
RP4-613A2.3	1.87224	12.8487	8.83596	1.1e-06	3.24e-05	5.92847	Up-Regulated
RP11-64I24.1	1.86467	10.0443	5.11235	0.000235762	0.000960839	0.442199	Up-Regulated
AC010733.8	1.85494	8.51126	8.13879	2.64e-06	4.88e-05	5.04037	Up-Regulated
RP11-502L5.2	1.85337	5.98777	3.77883	0.00251264	0.00633538	-1.96511	Up-Regulated
RP11-284P20.2	1.85209	6.83016	6.49708	2.6e-05	0.000182902	2.70408	Up-Regulated
ACTG1P10	1.85199	13.237	6.06216	5.04e-05	0.000289303	2.02292	Up-Regulated
AC011816.4	1.85182	12.0268	3.22805	0.00702115	0.0151657	-2.9935	Up-Regulated
RP11-789A7.1	1.83871	7.8765	4.33871	0.000906742	0.00283898	-0.932889	Up-Regulated
RP11-326I19.1	1.83494	12.6752	4.70978	0.000470608	0.00165736	-0.264522	Up-Regulated
RP1-30G7.1	1.8301	12.5213	4.19205	0.00118045	0.0034849	-1.20092	Up-Regulated
NDUFB11P1	1.82884	10.9009	4.1801	0.00120623	0.00353681	-1.22284	Up-Regulated
RP11-521H3.2	1.82812	13.0321	8.11989	2.71e-06	4.88e-05	5.01546	Up-Regulated
RP11-584M7.3	1.82699	12.3792	8.05771	2.93e-06	4.89e-05	4.93325	Up-Regulated
RP11-752L20.1	1.81987	7.78471	5.49805	0.000124148	0.000581922	1.0993	Up-Regulated
RP11-740N7.6	1.80788	5.12041	3.12612	0.00850374	0.0177184	-3.18332	Up-Regulated
AC004079.2	1.80783	9.74628	4.31165	0.000951799	0.00295103	-0.982203	Up-Regulated
RP11-466P24.3	1.80452	13.4174	8.8458	1.09e-06	3.24e-05	5.9406	Up-Regulated
AC093509.1	1.80291	13.0393	8.73489	1.25e-06	3.36e-05	5.80328	Up-Regulated
AL163052.1	1.79979	12.9657	7.93199	3.46e-06	5.21e-05	4.76556	Up-Regulated
AC022613.1	1.79498	13.0023	8.90325	1.01e-06	3.24e-05	6.01119	Up-Regulated
RP11-691E1.1	1.79445	12.4025	5.31626	0.000167531	0.000728589	0.792124	Up-Regulated
RP11-242A24.1	1.79272	11.8941	7.8508	3.85e-06	5.59e-05	4.65621	Up-Regulated
RP11-145D11.2	1.79256	7.07754	5.19642	0.000204641	0.000858302	0.587149	Up-Regulated
RP11-201K10.1	1.76822	12.216	7.42152	6.88e-06	7.62e-05	4.06386	Up-Regulated
RP11-436J20.2	1.76365	11.3848	9.24276	6.77e-07	2.97e-05	6.42073	Up-Regulated
SUMO2P	1.76119	13.4465	7.33333	7.77e-06	8.01e-05	3.93917	Up-Regulated
RP11-964E11.1	1.75582	10.6667	2.74142	0.0175132	0.032752	-3.89195	Up-Regulated
AC018892.9	1.75557	5.95983	2.47501	0.0287579	0.0491691	-4.37008	Up-Regulated
RP11-57H24.1	1.75332	13.6208	9.0498	8.51e-07	3.24e-05	6.18953	Up-Regulated
EIF4A1P2	1.74623	13.5998	7.93196	3.46e-06	5.21e-05	4.76553	Up-Regulated
AC091544.1	1.73318	11.8238	5.02174	0.000274919	0.00109293	0.284935	Up-Regulated
AC090023.1	1.73271	9.81312	7.44628	6.65e-06	7.51e-05	4.09869	Up-Regulated
RP13-55H22.2	1.72843	5.2952	4.16329	0.00124347	0.00362145	-1.2537	Up-Regulated
RP11-730A19.6	1.71669	4.79169	3.22039	0.00712302	0.0153191	-3.00779	Up-Regulated
RP11-219F1.2	1.71389	10.1494	8.04536	2.98e-06	4.89e-05	4.91687	Up-Regulated
RP11-50E11.2	1.70961	5.4925	5.08688	0.000246139	0.000996861	0.398106	Up-Regulated
RP11-280G19.2	1.70753	7.36051	4.14509	0.00128515	0.00368485	-1.28714	Up-Regulated
RP3-438G17.1	1.69734	7.41829	4.83538	0.000378432	0.00139862	-0.0418516	Up-Regulated
RP11-15J10.4	1.68662	8.82609	7.44462	6.67e-06	7.51e-05	4.09635	Up-Regulated
RP11-613E4.1	1.68193	13.1477	6.36484	3.17e-05	0.000212809	2.49981	Up-Regulated
RP5-1068F16.3	1.67604	6.77954	4.25109	0.00106121	0.00320588	-1.09278	Up-Regulated
RP11-447B21.1	1.67353	9.59439	4.78053	0.000416125	0.00149805	-0.138867	Up-Regulated
AC013412.1	1.66972	11.4036	5.5952	0.000105975	0.000517932	1.26158	Up-Regulated
AJ271735.3	1.66965	8.47013	3.82201	0.00232016	0.00600184	-1.88476	Up-Regulated
S100A11P2	1.66854	12.6308	3.5896	0.0035692	0.0085031	-2.31808	Up-Regulated
CTC-463N11.1	1.66605	5.75372	4.35297	0.000883908	0.00278721	-0.906947	Up-Regulated
RP4-669K10.3	1.65748	11.0393	9.35511	5.93e-07	2.97e-05	6.55346	Up-Regulated
RPS2P1	1.65639	6.65917	3.08587	0.00917231	0.0188987	-3.25812	Up-Regulated
S100A11P1	1.65356	12.6762	3.78182	0.00249882	0.0063128	-1.95955	Up-Regulated
RP11-327L3.5	1.65154	13.9567	8.05104	2.96e-06	4.89e-05	4.92441	Up-Regulated
RP11-56A21.4	1.64605	10.1385	6.72189	1.86e-05	0.000142696	3.04565	Up-Regulated
AC009302.3	1.63476	6.50015	4.47236	0.000714561	0.00232098	-0.690449	Up-Regulated
AC006230.3	1.63215	5.65161	3.02206	0.0103416	0.020844	-3.37645	Up-Regulated
RP11-121C22.1	1.63135	6.59453	4.06102	0.00149719	0.00422021	-1.44195	Up-Regulated
RP11-531A21.5	1.62821	8.7217	5.91721	6.33e-05	0.000343624	1.78992	Up-Regulated
FAM3C2	1.62805	11.2708	8.94951	9.6e-07	3.24e-05	6.06774	Up-Regulated
RP11-498A13.1	1.62738	7.97149	5.36108	0.00015553	0.000683278	0.868288	Up-Regulated
FABP3P2	1.62647	6.21686	2.78654	0.0160943	0.0303614	-3.80975	Up-Regulated
RP11-251G23.3	1.62494	13.0712	7.92214	3.5e-06	5.22e-05	4.75234	Up-Regulated
SLC25A15P1	1.61811	5.23364	3.70565	0.00287705	0.00708869	-2.10148	Up-Regulated
RP11-1K20.2	1.61423	9.15633	5.22747	0.000194265	0.000830914	0.640447	Up-Regulated
AC073472.2	1.60781	9.22283	3.64167	0.00323973	0.00784802	-2.22084	Up-Regulated
RP11-156N15.1	1.60389	10.5692	4.88562	0.000347036	0.00130744	0.0466754	Up-Regulated
AC073621.3	1.60254	7.62543	4.74963	0.000439062	0.00156756	-0.193673	Up-Regulated
AC097532.1	1.60075	6.29736	4.33862	0.000906896	0.00283898	-0.933061	Up-Regulated
RP11-477B16.3	1.60001	7.5609	3.83277	0.0022746	0.00589942	-1.86475	Up-Regulated
RP11-697G4.3	1.59902	10.3902	5.49034	0.000125724	0.000581922	1.08636	Up-Regulated
AC079354.4	1.59678	8.90485	5.08443	0.000247165	0.000997899	0.393847	Up-Regulated
RP11-753C18.7	1.59608	6.85651	3.54709	0.00386336	0.00903775	-2.39749	Up-Regulated
AC084031.1	1.59434	10.1674	5.27663	0.000178953	0.000775661	0.724548	Up-Regulated
AL391261.2	1.59212	14.3688	8.63382	1.41e-06	3.66e-05	5.67689	Up-Regulated
RP11-67F24.1	1.59126	9.24538	5.26319	0.000183007	0.000790592	0.701595	Up-Regulated
U52111.3	1.58968	12.9434	3.14246	0.0082465	0.0172936	-3.15294	Up-Regulated
RP11-397F23.3	1.58922	14.3818	7.33435	7.76e-06	8.01e-05	3.94063	Up-Regulated
RP11-350G8.7	1.58677	8.3408	4.37731	0.000846275	0.0026816	-0.862683	Up-Regulated
RP11-118N24.1	1.58642	6.44426	4.37476	0.000850141	0.00268727	-0.86732	Up-Regulated
AC073115.5	1.58322	13.6362	7.36923	7.4e-06	7.83e-05	3.99005	Up-Regulated
RP11-323H21.2	1.58224	11.0886	7.18896	9.51e-06	8.93e-05	3.73281	Up-Regulated
RP11-237F13__B.2	1.57994	8.57231	3.62861	0.00331934	0.00798119	-2.24522	Up-Regulated
RP11-660I20.4	1.56731	12.3214	2.91987	0.0125315	0.0246579	-3.5652	Up-Regulated
RP11-51A2.1	1.56391	6.98341	2.72688	0.0179964	0.0336071	-3.91839	Up-Regulated
CTC-349J22.1	1.55986	11.7586	7.40154	7.07e-06	7.77e-05	4.03571	Up-Regulated
RP11-388B24.3	1.55723	7.5692	3.22615	0.00704634	0.0151948	-2.99705	Up-Regulated
RP11-135D11.3	1.55105	6.25922	3.96347	0.00178912	0.00490212	-1.62225	Up-Regulated
RP11-5O17.2	1.55058	9.02175	7.36573	7.43e-06	7.83e-05	3.98511	Up-Regulated
RP11-1286E23.2	1.55049	5.9539	2.71998	0.01823	0.0338969	-3.93091	Up-Regulated
RP11-421P11.8	1.54073	12.7213	2.94615	0.0119278	0.0236367	-3.51676	Up-Regulated
RP1-230G1.4	1.53988	8.57902	4.69176	0.000485647	0.00169649	-0.296636	Up-Regulated
AC226119.1	1.5357	7.05106	5.02603	0.000272924	0.00108834	0.292389	Up-Regulated
RP11-824M15.1	1.53232	13.86	4.64094	0.000530806	0.0018199	-0.387379	Up-Regulated
CTD-2632B17.2	1.53218	4.66217	3.80173	0.00240861	0.00614481	-1.92249	Up-Regulated
RP11-335K5.1	1.52266	11.665	2.76881	0.0166377	0.0312952	-3.84208	Up-Regulated
AC022596.6	1.52221	5.5809	3.79359	0.00244507	0.00620118	-1.93763	Up-Regulated
RP1-262D12.1	1.52209	7.17948	5.16506	0.000215716	0.00089605	0.533178	Up-Regulated
AC002407.1	1.51913	11.7002	4.53201	0.000642951	0.00213152	-0.582849	Up-Regulated
RP11-528A10.2	1.5126	8.91946	2.93502	0.0121798	0.0240625	-3.53728	Up-Regulated
RP11-791O21.1	1.50328	6.23289	4.16484	0.00123999	0.00361944	-1.25086	Up-Regulated
RANP1	1.50268	12.6861	7.23085	8.97e-06	8.62e-05	3.79297	Up-Regulated
HMGB1L10	1.50251	11.7331	8.22019	2.38e-06	4.74e-05	5.14707	Up-Regulated
KRT19P3	1.49377	4.08386	2.50497	0.0272065	0.0467633	-4.31703	Up-Regulated
RP11-435F13.1	1.4937	9.09706	4.43156	0.000768283	0.00247071	-0.764272	Up-Regulated
RP11-778P17.2	1.48554	9.89636	4.76637	0.00042648	0.00152802	-0.163976	Up-Regulated
FDPSL2A	1.48178	6.43273	3.81437	0.0023531	0.00606286	-1.89898	Up-Regulated
AC019178.1	1.481	12.0214	6.06565	5.02e-05	0.000289015	2.02849	Up-Regulated
RP13-77O11.2	1.47706	12.5914	4.26872	0.00102807	0.00314239	-1.06055	Up-Regulated
RP11-215L17.1	1.47224	11.5237	2.87059	0.0137468	0.0263939	-3.65585	Up-Regulated
RP4-555N2.2	1.46644	12.2257	7.18164	9.61e-06	8.96e-05	3.72227	Up-Regulated
HMGB3L2	1.46277	7.92007	2.99388	0.0109042	0.0217749	-3.42859	Up-Regulated
AC016724.5	1.46005	9.39238	8.1522	2.6e-06	4.88e-05	5.05799	Up-Regulated
RP1-274L14.2	1.45838	8.25888	4.91324	0.000330947	0.00126241	0.0952109	Up-Regulated
RPS26P2	1.45316	14.36	4.31258	0.000950213	0.00295103	-0.980507	Up-Regulated
RP11-351O1.2	1.44765	10.5794	5.20434	0.000201943	0.000855288	0.600743	Up-Regulated
RP3-473B4.4	1.44626	8.67251	3.54952	0.00384594	0.00901327	-2.39296	Up-Regulated
AC004051.1	1.44453	10.2614	5.5531	0.000113479	0.000548765	1.19142	Up-Regulated
RP11-255N24.3	1.44158	10.6393	5.37106	0.000152985	0.000676686	0.885196	Up-Regulated
RPL8P2	1.44037	12.6247	4.62066	0.000550027	0.00187588	-0.42367	Up-Regulated
RP11-483H11.1	1.43616	6.35272	3.02711	0.0102438	0.0206791	-3.36709	Up-Regulated
RP13-36G14.2	1.43331	13.396	4.00721	0.00165157	0.00454446	-1.54132	Up-Regulated
RP11-529G21.4	1.43095	9.10998	6.81189	1.63e-05	0.000132986	3.1804	Up-Regulated
HMGN2L9	1.4286	9.07753	6.53576	2.45e-05	0.000177449	2.76336	Up-Regulated
CTD-2135D7.1	1.42451	14.4735	4.14825	0.00127782	0.00367646	-1.28134	Up-Regulated
AC023468.2	1.42424	4.11862	2.66217	0.0203095	0.0362051	-4.03558	Up-Regulated
FTLL2	1.4242	12.39	6.528	2.48e-05	0.00017852	2.75147	Up-Regulated
AC013267.4	1.42028	6.76828	3.57262	0.0036839	0.0087123	-2.34981	Up-Regulated
AC011450.2	1.41986	9.71635	3.73759	0.00271179	0.00674565	-2.04194	Up-Regulated
RP11-753I4.1	1.41879	7.81399	3.70702	0.00286973	0.00708412	-2.09891	Up-Regulated
RPS26P8	1.41168	15.081	4.68344	0.00049275	0.00171668	-0.311458	Up-Regulated
RP11-469O11.2	1.40745	10.2036	5.69378	9.04e-05	0.000459313	1.42489	Up-Regulated
ATP6V1E1P1	1.40625	7.33459	7.57995	5.54e-06	6.77e-05	4.28527	Up-Regulated
AC007969.3	1.40575	10.6194	7.78088	4.23e-06	5.95e-05	4.56135	Up-Regulated
RP11-459K23.1	1.40323	14.6364	4.64967	0.000522747	0.00179703	-0.371768	Up-Regulated
RP11-402K9.2	1.40185	12.6855	3.45025	0.00462915	0.0105252	-2.5785	Up-Regulated
RP11-34M16.1	1.40115	14.2794	4.18523	0.00119509	0.00351585	-1.21343	Up-Regulated
RP11-153G4.2	1.39731	8.85885	7.65799	4.98e-06	6.46e-05	4.39312	Up-Regulated
MIR220A	1.39489	12.8096	4.71541	0.000466018	0.00164567	-0.254516	Up-Regulated
RP11-91E8.1	1.39485	8.00667	5.62067	0.00010169	0.000504942	1.30391	Up-Regulated
AL031601.1	1.39407	12.7165	6.12903	4.55e-05	0.000271595	2.1294	Up-Regulated
RP11-560O15.1	1.3926	5.45157	4.58062	0.000590128	0.00199168	-0.495447	Up-Regulated
GS1-82I1.3	1.38837	5.42007	5.13634	0.000226405	0.000934463	0.483655	Up-Regulated
AC006024.3	1.38703	10.2245	4.91666	0.000329012	0.00126241	0.101206	Up-Regulated
RP3-323B6.2	1.38387	6.11823	3.83745	0.00225508	0.00589229	-1.85606	Up-Regulated
RPS26P31	1.38177	14.9248	5.59388	0.000106203	0.000517932	1.25938	Up-Regulated
RP11-290L7.2	1.38137	8.81303	4.84972	0.000369181	0.00137488	-0.0165567	Up-Regulated
RP11-364B14.2	1.38033	12.379	7.78477	4.21e-06	5.95e-05	4.56664	Up-Regulated
RP11-569O4.5	1.37847	13.9252	3.93619	0.00188081	0.00507818	-1.67278	Up-Regulated
RP11-451L9.3	1.37326	7.97763	4.52791	0.000647633	0.00214098	-0.590244	Up-Regulated
RP1-320J15.3	1.37202	11.3462	7.53567	5.88e-06	7.06e-05	4.22372	Up-Regulated
RP3-442M11.1	1.36676	9.15363	5.53707	0.000116482	0.000557051	1.16464	Up-Regulated
RP11-354K1.3	1.3664	7.45221	4.44195	0.000754222	0.00243152	-0.745465	Up-Regulated
AC005294.1	1.35205	6.49948	4.25885	0.0010465	0.00316883	-1.0786	Up-Regulated
RP11-155O18.3	1.34914	8.97793	4.98033	0.000295033	0.0011622	0.212693	Up-Regulated
RP11-308D13.1	1.34741	10.8608	8.07311	2.88e-06	4.89e-05	4.95366	Up-Regulated
L29074.1	1.34548	15.3316	7.99676	3.18e-06	5.02e-05	4.8522	Up-Regulated
RP1-146H21.4	1.3442	12.1344	7.38444	7.24e-06	7.83e-05	4.01156	Up-Regulated
RP11-556K13.1	1.34226	13.7814	3.90525	0.00199065	0.00528665	-1.73014	Up-Regulated
AC008132.12	1.34103	6.74656	2.90611	0.0128597	0.0251374	-3.59054	Up-Regulated
RP11-162K6.1	1.341	10.964	3.33792	0.00571286	0.0125916	-2.78842	Up-Regulated
RP11-162D16.4	1.3382	12.5489	7.43817	6.73e-06	7.51e-05	4.08728	Up-Regulated
AC079120.1	1.33735	11.2843	4.45352	0.000738871	0.00238797	-0.724524	Up-Regulated
RP4-681N20.1	1.33303	15.0009	6.67919	1.98e-05	0.000149298	2.98131	Up-Regulated
RPSAP1	1.33149	13.0666	3.44746	0.00465338	0.0105618	-2.58372	Up-Regulated
RP11-402N18.1	1.33018	7.64391	4.67297	0.000501857	0.00174372	-0.330149	Up-Regulated
RP11-187O7.1	1.32348	13.395	3.80174	0.00240856	0.00614481	-1.92247	Up-Regulated
RP11-657G2.1	1.32197	7.78469	6.86203	1.52e-05	0.000125623	3.25499	Up-Regulated
RP11-489P20.1	1.32063	11.0274	8.09055	2.81e-06	4.89e-05	4.97673	Up-Regulated
HMGA1L6	1.32045	6.04118	3.3915	0.00516715	0.0116059	-2.68831	Up-Regulated
RP1-131H7.2	1.31927	12.6523	4.23671	0.00108905	0.00325961	-1.11909	Up-Regulated
RP11-603O17.1	1.31846	12.0932	4.79941	0.000402727	0.00145791	-0.105432	Up-Regulated
KB-1137H10.1	1.31547	14.6252	3.95968	0.00180158	0.00492584	-1.62927	Up-Regulated
RP11-350G13.1	1.31413	13.7505	3.76996	0.00255417	0.00639313	-1.98163	Up-Regulated
RP13-238F13.4	1.31135	10.5566	2.47356	0.0288351	0.0492285	-4.37265	Up-Regulated
RP11-112L15.3	1.31118	13.2997	3.79861	0.00242255	0.00616501	-1.92831	Up-Regulated
RP1-167A19.5	1.30857	10.4999	4.89254	0.000342932	0.00129953	0.0588382	Up-Regulated
RP11-520H16.4	1.30718	9.92169	7.22999	8.98e-06	8.62e-05	3.79174	Up-Regulated
RP5-1125M8.6	1.30519	11.9057	4.26718	0.00103092	0.0031437	-1.06336	Up-Regulated
AC005204.2	1.29953	13.8117	3.13822	0.00831248	0.0174038	-3.16082	Up-Regulated
RP11-505F3.2	1.29934	6.83668	5.91901	6.31e-05	0.000343624	1.79283	Up-Regulated
RP1-138A5.1	1.297	13.7148	3.63287	0.00329319	0.00794781	-2.23728	Up-Regulated
RP11-396J17.1	1.2957	12.6314	3.94365	0.00185526	0.00501965	-1.65895	Up-Regulated
RP4-747G18.5	1.29526	12.5231	3.31158	0.00600224	0.0131623	-2.83763	Up-Regulated
KRT18P34	1.29351	4.78196	4.55618	0.000616097	0.00206321	-0.539358	Up-Regulated
FAM32B	1.29125	8.44125	4.30272	0.000967158	0.00299149	-0.998476	Up-Regulated
RP11-485H8.2	1.2903	8.14445	4.22333	0.00111564	0.0033315	-1.14359	Up-Regulated
RP11-415D17.1	1.28454	6.43977	3.49095	0.00429012	0.00985814	-2.50243	Up-Regulated
MYL6P	1.28428	10.7542	6.44546	2.81e-05	0.000194465	2.62463	Up-Regulated
RP11-503C24.5	1.2798	9.77939	3.95241	0.00182572	0.00496046	-1.64273	Up-Regulated
RP11-179G5.1	1.27453	13.8369	3.7609	0.00259731	0.00648576	-1.9985	Up-Regulated
RP1-136O14.1	1.27289	6.61094	4.20134	0.0011608	0.00343469	-1.18388	Up-Regulated
RP11-38J6.1	1.27203	13.6167	5.16869	0.0002144	0.000893448	0.539443	Up-Regulated
RP11-346A3.2	1.26737	12.1331	3.41715	0.00492488	0.0111585	-2.64038	Up-Regulated
RP6-105D16.1	1.26599	13.8545	3.83365	0.00227092	0.00589942	-1.86312	Up-Regulated
RP1-222H5.1	1.26384	12.4209	6.41116	2.95e-05	0.00020369	2.57164	Up-Regulated
RP3-420J14.1	1.26143	7.09116	4.46244	0.000727263	0.00235633	-0.708396	Up-Regulated
RP11-215I23.4	1.25722	12.7028	6.11015	4.68e-05	0.000275839	2.09941	Up-Regulated
RPS5P2	1.25322	13.4346	3.05823	0.00966154	0.0196877	-3.3094	Up-Regulated
RP11-162A23.5	1.253	14.0548	3.14703	0.00817596	0.0172574	-3.14443	Up-Regulated
RP3-477M7.4	1.25039	14.9294	5.71509	8.73e-05	0.000450925	1.46001	Up-Regulated
HMGN1L2	1.24106	9.87208	4.47563	0.000710436	0.00231921	-0.684552	Up-Regulated
RP11-332H21.1	1.23811	12.9112	4.59067	0.000579783	0.00196701	-0.477411	Up-Regulated
AC068057.3	1.23045	7.28682	4.01097	0.00164028	0.00453524	-1.53437	Up-Regulated
RP11-986E7.1	1.22822	13.2397	3.52269	0.00404328	0.00934063	-2.4431	Up-Regulated
RP5-837D10.2	1.22757	11.1992	3.35875	0.00549416	0.0121925	-2.74952	Up-Regulated
RPS10L	1.22639	14.1041	3.16811	0.00785827	0.0166411	-3.10519	Up-Regulated
RP11-364B6.3	1.22589	10.1703	4.65074	0.000521766	0.00179703	-0.369852	Up-Regulated
RP11-401A10.2	1.22402	8.13994	4.94074	0.000315703	0.00123238	0.143432	Up-Regulated
HSPBL3	1.22191	10.6603	2.58411	0.0234895	0.0408623	-4.17597	Up-Regulated
RP1-241P17.3	1.22006	15.128	4.92867	0.0003223	0.00125436	0.122282	Up-Regulated
RP11-30P9.1	1.21812	14.0543	3.0809	0.00925846	0.0190063	-3.26735	Up-Regulated
RP11-122K13.8	1.21779	6.53021	3.61338	0.00341472	0.00819363	-2.27367	Up-Regulated
CTB-118N6.1	1.21438	14.2478	3.47217	0.00444327	0.010192	-2.53752	Up-Regulated
RP13-93L13.2	1.2119	11.4856	5.92013	6.3e-05	0.000343624	1.79463	Up-Regulated
AC016737.1	1.21163	12.4566	2.98504	0.0110871	0.0221059	-3.44495	Up-Regulated
CTD-2335O3.1	1.21105	7.29985	7.26719	8.52e-06	8.48e-05	3.84498	Up-Regulated
RP4-774G10.1	1.20764	11.7249	7.25474	8.67e-06	8.52e-05	3.82718	Up-Regulated
RP11-346E17.4	1.20142	11.9432	2.7226	0.018141	0.0337798	-3.92616	Up-Regulated
RP11-640E11.1	1.20128	11.4018	5.92894	6.22e-05	0.000343624	1.80888	Up-Regulated
AC009489.1	1.19618	8.7058	4.40187	0.000809998	0.00259199	-0.818097	Up-Regulated
AC004957.6	1.19343	13.1002	5.92609	6.24e-05	0.000343624	1.80428	Up-Regulated
AC007272.2	1.19203	12.8797	5.68304	9.19e-05	0.000465496	1.40716	Up-Regulated
RP11-110J1.3	1.18756	4.51458	2.6723	0.0199289	0.0356738	-4.01727	Up-Regulated
AL109748.4	1.18756	4.51458	2.6723	0.0199289	0.0356738	-4.01727	Up-Regulated
AC002992.3	1.18756	4.51458	2.6723	0.0199289	0.0356738	-4.01727	Up-Regulated
AC079090.1	1.18756	4.51458	2.6723	0.0199289	0.0356738	-4.01727	Up-Regulated
KRT8P20	1.18756	4.51458	2.6723	0.0199289	0.0356738	-4.01727	Up-Regulated
TPM5P	1.18756	4.51458	2.6723	0.0199289	0.0356738	-4.01727	Up-Regulated
AC005324.4	1.18756	4.51458	2.6723	0.0199289	0.0356738	-4.01727	Up-Regulated
AC108938.2	1.18756	4.51458	2.6723	0.0199289	0.0356738	-4.01727	Up-Regulated
RP11-307N16.2	1.18756	4.51458	2.6723	0.0199289	0.0356738	-4.01727	Up-Regulated
AC011816.3	1.18756	4.51458	2.6723	0.0199289	0.0356738	-4.01727	Up-Regulated
AC097523.2	1.18756	4.51458	2.6723	0.0199289	0.0356738	-4.01727	Up-Regulated
KRT8P25	1.18756	4.51458	2.6723	0.0199289	0.0356738	-4.01727	Up-Regulated
RP11-507F17.1	1.18756	4.51458	2.6723	0.0199289	0.0356738	-4.01727	Up-Regulated
RP11-109B6.2	1.18756	4.51458	2.6723	0.0199289	0.0356738	-4.01727	Up-Regulated
SLC31A1P1	1.18756	4.51458	2.6723	0.0199289	0.0356738	-4.01727	Up-Regulated
RP6-227L5.2	1.18756	4.51458	2.6723	0.0199289	0.0356738	-4.01727	Up-Regulated
AC079305.6	1.18756	4.51458	2.6723	0.0199289	0.0356738	-4.01727	Up-Regulated
RP11-145B3.2	1.18756	4.51458	2.6723	0.0199289	0.0356738	-4.01727	Up-Regulated
XPOTP1	1.18756	4.51458	2.6723	0.0199289	0.0356738	-4.01727	Up-Regulated
KRT8P10	1.18756	4.51458	2.6723	0.0199289	0.0356738	-4.01727	Up-Regulated
ETF1P2	1.18756	4.51458	2.6723	0.0199289	0.0356738	-4.01727	Up-Regulated
RP11-162G10.1	1.18756	4.51458	2.6723	0.0199289	0.0356738	-4.01727	Up-Regulated
AC090774.3	1.18553	6.05711	3.32215	0.00588437	0.0129257	-2.81788	Up-Regulated
RP11-179A18.1	1.1808	13.8079	3.34666	0.00562004	0.0124293	-2.7721	Up-Regulated
RP3-370M22.6	1.18024	13.5234	4.14757	0.00127938	0.00367646	-1.28258	Up-Regulated
RP11-141M3.1	1.17995	12.8	5.54983	0.000114085	0.000549645	1.18596	Up-Regulated
CTD-2265D6.1	1.17907	6.5959	5.26102	0.000183674	0.000790834	0.697873	Up-Regulated
RP11-425J20.2	1.17551	9.2533	3.53734	0.00393429	0.0091541	-2.41572	Up-Regulated
RP11-506B6.3	1.17421	12.612	3.45088	0.00462369	0.0105252	-2.57732	Up-Regulated
RP4-654J19.1	1.17317	5.652	3.04675	0.00987248	0.0200544	-3.3307	Up-Regulated
RP11-21K20.1	1.16742	12.8638	3.24942	0.00674495	0.0146178	-2.95364	Up-Regulated
RP5-866L20.3	1.16551	9.02433	3.9145	0.00195714	0.00523007	-1.71299	Up-Regulated
RP11-159J16.1	1.16357	10.4244	5.54316	0.000115332	0.000553595	1.17481	Up-Regulated
RP11-241K18.1	1.16335	13.1069	4.87628	0.000352662	0.00132095	0.0302358	Up-Regulated
AC023161.3	1.1569	7.90648	4.70025	0.000478499	0.00168058	-0.2815	Up-Regulated
RP3-406P24.1	1.14034	10.2546	4.81221	0.000393898	0.00142995	-0.0827851	Up-Regulated
AC097639.8	1.13815	13.0231	2.90312	0.0129321	0.025241	-3.59604	Up-Regulated
SAR1AP4	1.13709	10.196	3.55383	0.00381515	0.00897357	-2.38491	Up-Regulated
COX6B1P1	1.13623	12.2553	3.0008	0.0107632	0.0215265	-3.41579	Up-Regulated
RP11-722C17.1	1.13459	14.77	8.48506	1.7e-06	4e-05	5.4887	Up-Regulated
AC118653.1	1.1324	13.6862	6.15922	4.34e-05	0.000261889	2.17727	Up-Regulated
HNRPA1P2	1.12991	10.6321	3.36868	0.00539278	0.0120293	-2.73095	Up-Regulated
SF3A3P1	1.12807	11.1083	4.91449	0.000330239	0.00126241	0.0973991	Up-Regulated
RHOQP2	1.12257	6.1196	3.06455	0.0095474	0.0195164	-3.29768	Up-Regulated
PA2G4P2	1.11756	11.3398	4.9427	0.000314645	0.00123196	0.146865	Up-Regulated
RP1-93H18.3	1.11469	10.5858	8.11838	2.71e-06	4.88e-05	5.01348	Up-Regulated
EIF2S2P3	1.11332	5.83781	3.58537	0.00359742	0.00853893	-2.32598	Up-Regulated
AC018470.3	1.10099	12.297	5.07398	0.000251579	0.00100943	0.375729	Up-Regulated
RP11-179H18.4	1.09971	9.1375	5.21847	0.000197217	0.000840766	0.624999	Up-Regulated
RP11-31K13.1	1.09818	12.0175	5.19743	0.000204297	0.000858302	0.588876	Up-Regulated
RP11-24B13.1	1.09319	8.81779	5.70036	8.94e-05	0.000456272	1.43573	Up-Regulated
RP11-154C3.3	1.09307	9.25388	3.11279	0.00871959	0.0180995	-3.20811	Up-Regulated
CTD-2331D11.1	1.0922	13.8627	3.80323	0.00240195	0.00614481	-1.9197	Up-Regulated
RP11-564C4.8	1.08357	6.27216	3.09842	0.00895827	0.0185462	-3.2348	Up-Regulated
RP11-217F17.1	1.07108	13.3803	3.17155	0.00780763	0.0165609	-3.09879	Up-Regulated
RP11-38L15.6	1.06501	12.5733	5.76124	8.11e-05	0.000424327	1.53584	Up-Regulated
RP11-790L1.1	1.06133	8.97833	2.71736	0.0183195	0.0340145	-3.93566	Up-Regulated
RP11-272J7.3	1.06028	14.2634	3.91335	0.00196128	0.00523007	-1.71512	Up-Regulated
AC093106.5	1.0585	12.0248	3.51852	0.00407486	0.00939683	-2.45089	Up-Regulated
AC017081.3	1.05527	12.4459	4.83154	0.000380951	0.00139862	-0.0486327	Up-Regulated
HSP90B3P	1.0548	13.3542	5.7532	8.22e-05	0.000425906	1.52266	Up-Regulated
RP11-110K8.1	1.05423	12.0185	3.79782	0.00242605	0.00616501	-1.92976	Up-Regulated
FAM108A5	1.05386	7.82772	3.08385	0.00920725	0.0189406	-3.26187	Up-Regulated
RP11-90M5.2	1.0471	12.6141	3.09173	0.00907183	0.0187513	-3.24724	Up-Regulated
RP11-345M4.1	1.04516	10.3696	3.05555	0.00971044	0.0197563	-3.31438	Up-Regulated
AC016751.1	1.0441	8.25428	3.66291	0.00311444	0.00761569	-2.18121	Up-Regulated
RP3-470L14.1	1.04234	12.7352	4.86807	0.000357683	0.0013359	0.015782	Up-Regulated
RP11-134L4.1	1.03871	13.7048	3.55683	0.00379386	0.00895601	-2.3793	Up-Regulated
FTHL1	1.03616	15.381	7.70426	4.68e-06	6.26e-05	4.45669	Up-Regulated
RP13-100A9.1	1.03354	5.19688	2.65531	0.0205713	0.0365712	-4.04797	Up-Regulated
RP11-528N21.2	1.02448	13.2461	3.65523	0.00315914	0.0076815	-2.19553	Up-Regulated
MRPL51P2	1.02124	11.9847	3.59378	0.00354152	0.00845269	-2.31026	Up-Regulated
PPIAL3	1.01583	15.1441	4.87843	0.000351361	0.00131989	0.0340131	Up-Regulated
AC068492.3	1.01442	4.86634	2.69554	0.0190823	0.0353296	-3.97523	Up-Regulated
ADH5P2	1.00849	6.63642	4.38081	0.000841012	0.00267145	-0.856336	Up-Regulated
RHOQP3	1.00336	8.03693	2.88562	0.0133643	0.0257741	-3.62824	Up-Regulated
AC064847.2	1.00058	10.1547	2.92286	0.0124613	0.0245812	-3.55969	Up-Regulated
XXbac-BPG55C20.4	-1.00769	5.28398	-3.86202	0.00215532	0.00568898	-1.8104	Down-Regulated
RP11-167J8.1	-1.0444	11.7739	-6.02183	5.37e-05	0.000304049	1.95839	Down-Regulated
RP11-183A22.1	-1.04529	8.06337	-2.86678	0.0138455	0.0265347	-3.66284	Down-Regulated
RP11-411P18.2	-1.06073	5.18137	-3.93168	0.0018964	0.00510964	-1.68113	Down-Regulated
RP11-192I3.2	-1.06565	5.6661	-5.10135	0.000240186	0.000975804	0.423164	Down-Regulated
C10orf37	-1.06684	8.66869	-2.91959	0.0125383	0.0246579	-3.56573	Down-Regulated
RP11-320C15.1	-1.07353	5.8233	-2.47293	0.0288686	0.0492285	-4.37376	Down-Regulated
RP11-504P24.1	-1.11421	6.97063	-4.76592	0.000426807	0.00152802	-0.164758	Down-Regulated
RP11-145J3.3	-1.11909	6.2277	-4.26018	0.001044	0.00316867	-1.07617	Down-Regulated
RP11-229N15.1	-1.12758	6.53229	-4.91722	0.000328696	0.00126241	0.102188	Down-Regulated
RP4-765F13.3	-1.13699	9.7512	-3.61249	0.00342034	0.00819363	-2.27532	Down-Regulated
LCN1L1	-1.14687	5.28484	-3.77374	0.0025364	0.00638287	-1.97459	Down-Regulated
RP5-1125A11.5	-1.14836	9.47663	-5.51749	0.000120264	0.000568136	1.13188	Down-Regulated
CTC-451A6.1	-1.15085	14.0221	-6.54668	2.41e-05	0.00017558	2.78005	Down-Regulated
RP11-365D23.1	-1.15428	13.7623	-6.86578	1.51e-05	0.000125623	3.26055	Down-Regulated
AC073629.2	-1.15503	7.07599	-4.83394	0.000379378	0.00139862	-0.044404	Down-Regulated
AC006160.4	-1.18345	5.0591	-2.64764	0.0208676	0.0369965	-4.06179	Down-Regulated
RPL7AP7	-1.25835	6.33486	-3.22004	0.00712764	0.0153191	-3.00844	Down-Regulated
AC004161.4	-1.29318	5.47087	-4.83318	0.000379878	0.00139862	-0.0457492	Down-Regulated
LA16c-68B10.4	-1.31899	11.7208	-2.82455	0.0149873	0.0284386	-3.74027	Down-Regulated
RP11-3N2.2	-1.35615	6.86212	-2.67149	0.0199591	0.0356786	-4.01874	Down-Regulated
RP11-506D12.1	-1.36264	7.90646	-6.03907	5.23e-05	0.000297269	1.98601	Down-Regulated
RP11-6I2.1	-1.41753	6.2866	-5.40262	0.000145214	0.000651202	0.938627	Down-Regulated
RP11-363G2.3	-1.4258	6.6742	-3.52563	0.00402114	0.00930606	-2.4376	Down-Regulated
AMYP1	-1.49723	11.9956	-2.85338	0.0141982	0.0270999	-3.68744	Down-Regulated
AC010093.2	-1.53796	10.9458	-3.17974	0.00768839	0.0163347	-3.08354	Down-Regulated
RP11-108M12.1	-1.57	6.07324	-4.90249	0.000337114	0.00128123	0.0763329	Down-Regulated
AF228730.4	-1.57626	9.14602	-6.46242	2.74e-05	0.000190588	2.65078	Down-Regulated
AC126118.2	-1.64496	8.67857	-5.51602	0.000120554	0.000568136	1.12942	Down-Regulated
CTD-2127O16.1	-1.68543	6.51084	-9.67913	4.09e-07	2.97e-05	6.92872	Down-Regulated
RP11-508K19.1	-1.70158	5.48778	-4.8387	0.000376271	0.00139727	-0.0359991	Down-Regulated
AL021546.3	-1.75654	8.76194	-6.48453	2.65e-05	0.000185367	2.68479	Down-Regulated
AC092142.1	-1.86097	6.55527	-6.07212	4.97e-05	0.000287394	2.03883	Down-Regulated
RP11-762B21.1	-1.9876	7.89433	-7.31481	7.98e-06	8.01e-05	3.91286	Down-Regulated
AL137786.1	-2.14337	6.94461	-9.58163	4.57e-07	2.97e-05	6.81697	Down-Regulated
RP11-241F15.11	-2.19387	7.12269	-6.22774	3.91e-05	0.000246413	2.28542	Down-Regulated
AC098824.5	-2.43135	7.41468	-3.80571	0.002391	0.00613612	-1.91509	Down-Regulated
RP11-392A23.4	-3.13233	8.29853	-5.89611	6.55e-05	0.000350517	1.75575	Down-Regulated
RP11-148K14.1	-3.87881	8.51702	-13.9147	6.65e-09	4.31e-06	10.9746	Down-Regulated
