# Supplementary material for: MYC-regulated pseudogene HMGA1P6 promotes ovarian cancer malignancy via augmenting the oncogenic HMGA1/2
Source: Cell Death Dis. 2020 Mar 3;11(3):167. doi: 10.1038/s41419-020-2356-9 (PMC7054391; doi:10.1038/s41419-020-2356-9)
Supplement: Supplementary file 9 — Supplementary Table 6 [file 41419_2020_2356_MOESM9_ESM.xlsx]

## Sheet: Sheet1
Accession	Description	Score	Coverage	# Proteins	# Unique Peptides	# Peptides	# PSMs	# AAs	MW [kDa]	calc. pI
P11142	Heat shock cognate 71 kDa protein OS=Homo sapiens OX=9606 GN=HSPA8 PE=1 SV=1 - [HSP7C_HUMAN]	364.597	56.04	15	25	36	134	646	70.8542	5.51611
P07900	Heat shock protein HSP 90-alpha OS=Homo sapiens OX=9606 GN=HSP90AA1 PE=1 SV=5 - [HS90A_HUMAN]	323.485	60.38	11	33	48	121	732	84.6067	5.021
P08238	Heat shock protein HSP 90-beta OS=Homo sapiens OX=9606 GN=HSP90AB1 PE=1 SV=4 - [HS90B_HUMAN]	247.904	51.93	3	25	41	97	724	83.2121	5.03369
Q14315-2	Isoform 2 of Filamin-C OS=Homo sapiens OX=9606 GN=FLNC - [FLNC_HUMAN]	223.727	38.22	2	62	70	82	2692	287.102	5.97314
P35579	Myosin-9 OS=Homo sapiens OX=9606 GN=MYH9 PE=1 SV=4 - [MYH9_HUMAN]	216.597	39.8	17	53	67	75	1960	226.392	5.60498
P19338	Nucleolin OS=Homo sapiens OX=9606 GN=NCL PE=1 SV=3 - [NUCL_HUMAN]	204.555	31.27	6	24	24	79	710	76.5684	4.70361
Q60FE5	Filamin-A OS=Homo sapiens OX=9606 GN=FLNA PE=1 SV=1 - [Q60FE5_HUMAN]	192.551	38.05	8	57	64	70	2620	278.053	6.06201
P49327	Fatty acid synthase OS=Homo sapiens OX=9606 GN=FASN PE=1 SV=3 - [FAS_HUMAN]	186.805	31.62	4	55	55	62	2511	273.254	6.44287
O75369-2	Isoform 2 of Filamin-B OS=Homo sapiens OX=9606 GN=FLNB - [FLNB_HUMAN]	163.597	30.95	13	49	56	60	2578	275.496	5.78271
P63104	14-3-3 protein zeta/delta OS=Homo sapiens OX=9606 GN=YWHAZ PE=1 SV=1 - [1433Z_HUMAN]	161.758	57.14	11	12	15	60	245	27.7277	4.79248
P07437	Tubulin beta chain OS=Homo sapiens OX=9606 GN=TUBB PE=1 SV=2 - [TBB5_HUMAN]	156.157	70.5	19	4	23	61	444	49.639	4.89404
P14625	Endoplasmin OS=Homo sapiens OX=9606 GN=HSP90B1 PE=1 SV=1 - [ENPL_HUMAN]	156.048	50.81	6	40	41	59	803	92.4113	4.84326
Q12906	Interleukin enhancer-binding factor 3 OS=Homo sapiens OX=9606 GN=ILF3 PE=1 SV=3 - [ILF3_HUMAN]	155.939	53.69	17	26	31	70	894	95.2791	8.76318
P55072	Transitional endoplasmic reticulum ATPase OS=Homo sapiens OX=9606 GN=VCP PE=1 SV=4 - [TERA_HUMAN]	155.091	60.55	7	41	41	55	806	89.2657	5.26221
P38646	Stress-70 protein, mitochondrial OS=Homo sapiens OX=9606 GN=HSPA9 PE=1 SV=2 - [GRP75_HUMAN]	154.773	53.46	5	30	30	56	679	73.6348	6.16357
P0DMV8	Heat shock 70 kDa protein 1A OS=Homo sapiens OX=9606 GN=HSPA1A PE=1 SV=1 - [HS71A_HUMAN]	153.775	56.94	5	26	29	58	641	70.009	5.65576
P11021	Endoplasmic reticulum chaperone BiP OS=Homo sapiens OX=9606 GN=HSPA5 PE=1 SV=2 - [BIP_HUMAN]	150.368	52.91	4	28	30	51	654	72.2884	5.16064
Q13813-3	Isoform 3 of Spectrin alpha chain, non-erythrocytic 1 OS=Homo sapiens OX=9606 GN=SPTAN1 - [SPTN1_HUMAN]	150.026	25.69	7	50	50	53	2452	282.108	5.33838
P60709	Actin, cytoplasmic 1 OS=Homo sapiens OX=9606 GN=ACTB PE=1 SV=1 - [ACTB_HUMAN]	145.201	68.27	22	9	18	51	375	41.7097	5.47803
P26038	Moesin OS=Homo sapiens OX=9606 GN=MSN PE=1 SV=3 - [MOES_HUMAN]	144.46	55.11	2	23	35	55	577	67.7778	6.40479
P68371	Tubulin beta-4B chain OS=Homo sapiens OX=9606 GN=TUBB4B PE=1 SV=1 - [TBB4B_HUMAN]	143.67	64.27	20	3	22	58	445	49.799	4.89404
Q09666	Neuroblast differentiation-associated protein AHNAK OS=Homo sapiens OX=9606 GN=AHNAK PE=1 SV=2 - [AHNK_HUMAN]	138.338	26.52	7	56	57	61	5890	628.699	6.15088
O60506	Heterogeneous nuclear ribonucleoprotein Q OS=Homo sapiens OX=9606 GN=SYNCRIP PE=1 SV=2 - [HNRPQ_HUMAN]	128.917	51.2	7	23	29	45	623	69.5596	8.5874
P21980	Protein-glutamine gamma-glutamyltransferase 2 OS=Homo sapiens OX=9606 GN=TGM2 PE=1 SV=2 - [TGM2_HUMAN]	128.129	53.13	5	28	28	47	687	77.2797	5.22412
Q9Y490	Talin-1 OS=Homo sapiens OX=9606 GN=TLN1 PE=1 SV=3 - [TLN1_HUMAN]	124.237	23.97	4	45	45	48	2541	269.599	6.07471
P04406	Glyceraldehyde-3-phosphate dehydrogenase OS=Homo sapiens OX=9606 GN=GAPDH PE=1 SV=3 - [G3P_HUMAN]	123.17	60.9	4	15	15	41	335	36.0304	8.45557
P67809	Nuclease-sensitive element-binding protein 1 OS=Homo sapiens OX=9606 GN=YBX1 PE=1 SV=3 - [YBOX1_HUMAN]	119.932	55.56	4	9	13	55	324	35.9027	9.87646
P46940	Ras GTPase-activating-like protein IQGAP1 OS=Homo sapiens OX=9606 GN=IQGAP1 PE=1 SV=1 - [IQGA1_HUMAN]	118.337	33.37	12	40	41	41	1657	189.134	6.48096
O43707	Alpha-actinin-4 OS=Homo sapiens OX=9606 GN=ACTN4 PE=1 SV=2 - [ACTN4_HUMAN]	112.319	45.55	15	20	32	41	911	104.788	5.43994
Q13885	Tubulin beta-2A chain OS=Homo sapiens OX=9606 GN=TUBB2A PE=1 SV=1 - [TBB2A_HUMAN]	111.708	51.46	11	1	18	48	445	49.875	4.89404
P07355	Annexin A2 OS=Homo sapiens OX=9606 GN=ANXA2 PE=1 SV=2 - [ANXA2_HUMAN]	110.827	63.72	25	23	23	39	339	38.5798	7.75244
P52272-2	Isoform 2 of Heterogeneous nuclear ribonucleoprotein M OS=Homo sapiens OX=9606 GN=HNRNPM - [HNRPM_HUMAN]	107.391	51.81	11	16	34	41	691	73.5724	8.82178
Q00839	Heterogeneous nuclear ribonucleoprotein U OS=Homo sapiens OX=9606 GN=HNRNPU PE=1 SV=6 - [HNRPU_HUMAN]	106.98	38.42	18	25	26	39	825	90.528	5.99854
P22626	Heterogeneous nuclear ribonucleoproteins A2/B1 OS=Homo sapiens OX=9606 GN=HNRNPA2B1 PE=1 SV=2 - [ROA2_HUMAN]	105.732	59.49	3	16	19	37	353	37.4067	8.95361
P31948	Stress-induced-phosphoprotein 1 OS=Homo sapiens OX=9606 GN=STIP1 PE=1 SV=1 - [STIP1_HUMAN]	105.585	50.83	6	29	29	41	543	62.5994	6.80029
O43390	Heterogeneous nuclear ribonucleoprotein R OS=Homo sapiens OX=9606 GN=HNRNPR PE=1 SV=1 - [HNRPR_HUMAN]	103.742	42.97	4	1	25	39	633	70.8993	8.1333
Q00610-2	Isoform 2 of Clathrin heavy chain 1 OS=Homo sapiens OX=9606 GN=CLTC - [CLH1_HUMAN]	102.763	29.29	11	34	34	38	1639	187.771	5.69385
P39023	60S ribosomal protein L3 OS=Homo sapiens OX=9606 GN=RPL3 PE=1 SV=2 - [RL3_HUMAN]	101.258	39.45	7	18	18	33	403	46.0798	10.1841
P12814	Alpha-actinin-1 OS=Homo sapiens OX=9606 GN=ACTN1 PE=1 SV=2 - [ACTN1_HUMAN]	100.908	44.06	17	19	31	36	892	102.993	5.41455
O43390-2	Isoform 2 of Heterogeneous nuclear ribonucleoprotein R OS=Homo sapiens OX=9606 GN=HNRNPR - [HNRPR_HUMAN]	98.1656	43.24	3	1	25	38	636	71.1704	8.1333
P05455	Lupus La protein OS=Homo sapiens OX=9606 GN=SSB PE=1 SV=2 - [LA_HUMAN]	97.6368	49.26	4	23	23	35	408	46.8082	7.12256
P13010	X-ray repair cross-complementing protein 5 OS=Homo sapiens OX=9606 GN=XRCC5 PE=1 SV=3 - [XRCC5_HUMAN]	95.4679	51.5	7	32	32	43	732	82.6523	5.80811
A0A087WTT1	Polyadenylate-binding protein OS=Homo sapiens OX=9606 GN=PABPC1 PE=1 SV=1 - [A0A087WTT1_HUMAN]	95.0076	43.3	20	16	25	37	522	58.4988	9.26123
P09651	Heterogeneous nuclear ribonucleoprotein A1 OS=Homo sapiens OX=9606 GN=HNRNPA1 PE=1 SV=5 - [ROA1_HUMAN]	93.5434	50	10	13	16	32	372	38.7231	9.12939
P12956	X-ray repair cross-complementing protein 6 OS=Homo sapiens OX=9606 GN=XRCC6 PE=1 SV=2 - [XRCC6_HUMAN]	93.3847	44.5	6	25	25	36	609	69.7991	6.63916
Q9BUF5	Tubulin beta-6 chain OS=Homo sapiens OX=9606 GN=TUBB6 PE=1 SV=1 - [TBB6_HUMAN]	91.7486	62.78	11	11	19	32	446	49.825	4.88135
P54652	Heat shock-related 70 kDa protein 2 OS=Homo sapiens OX=9606 GN=HSPA2 PE=1 SV=1 - [HSP72_HUMAN]	90.0662	18.94	1	1	12	32	639	69.9779	5.74463
P68363	Tubulin alpha-1B chain OS=Homo sapiens OX=9606 GN=TUBA1B PE=1 SV=1 - [TBA1B_HUMAN]	90.0658	67.85	22	2	22	31	451	50.1196	5.05908
Q9Y6M1-1	Isoform 2 of Insulin-like growth factor 2 mRNA-binding protein 2 OS=Homo sapiens OX=9606 GN=IGF2BP2 - [IF2B2_HUMAN]	89.4436	43.17	9	18	20	30	556	61.8043	8.25049
P78527-2	Isoform 2 of DNA-dependent protein kinase catalytic subunit OS=Homo sapiens OX=9606 GN=PRKDC - [PRKDC_HUMAN]	88.6374	11.91	4	41	41	42	4097	465.202	7.1665
P43243	Matrin-3 OS=Homo sapiens OX=9606 GN=MATR3 PE=1 SV=2 - [MATR3_HUMAN]	85.1936	46.16	21	28	28	35	847	94.5648	6.25244
Q9BQE3	Tubulin alpha-1C chain OS=Homo sapiens OX=9606 GN=TUBA1C PE=1 SV=1 - [TBA1C_HUMAN]	83.4312	68.15	20	2	22	29	449	49.8635	5.09717
P16989	Y-box-binding protein 3 OS=Homo sapiens OX=9606 GN=YBX3 PE=1 SV=4 - [YBOX3_HUMAN]	83.3686	50.27	4	3	13	27	372	40.066	9.77393
P14618	Pyruvate kinase PKM OS=Homo sapiens OX=9606 GN=PKM PE=1 SV=4 - [KPYM_HUMAN]	82.9381	58.19	12	4	24	26	531	57.9	7.84033
B1ANR0	Polyadenylate-binding protein OS=Homo sapiens OX=9606 GN=PABPC4 PE=1 SV=1 - [B1ANR0_HUMAN]	80.4157	33.17	10	14	23	31	615	67.9279	9.45166
P13639	Elongation factor 2 OS=Homo sapiens OX=9606 GN=EEF2 PE=1 SV=4 - [EF2_HUMAN]	80.0919	41.96	1	29	30	34	858	95.277	6.82959
P16989-2	Isoform 2 of Y-box-binding protein 3 OS=Homo sapiens OX=9606 GN=YBX3 - [YBOX3_HUMAN]	79.6136	54.13	3	1	11	25	303	31.928	9.65674
P51991	Heterogeneous nuclear ribonucleoprotein A3 OS=Homo sapiens OX=9606 GN=HNRNPA3 PE=1 SV=2 - [ROA3_HUMAN]	78.2551	35.19	3	14	16	27	378	39.5706	9.01221
P68104	Elongation factor 1-alpha 1 OS=Homo sapiens OX=9606 GN=EEF1A1 PE=1 SV=1 - [EF1A1_HUMAN]	77.3624	42.86	8	12	12	28	462	50.1091	9.01221
Q9NR30-2	Isoform 2 of Nucleolar RNA helicase 2 OS=Homo sapiens OX=9606 GN=DDX21 - [DDX21_HUMAN]	76.8621	40.14	2	23	24	29	715	79.6074	9.37842
Q16531	DNA damage-binding protein 1 OS=Homo sapiens OX=9606 GN=DDB1 PE=1 SV=1 - [DDB1_HUMAN]	76.119	33.16	8	32	32	35	1140	126.887	5.26221
Q14697	Neutral alpha-glucosidase AB OS=Homo sapiens OX=9606 GN=GANAB PE=1 SV=3 - [GANAB_HUMAN]	75.1766	31.14	6	24	24	25	944	106.807	6.13818
Q12905	Interleukin enhancer-binding factor 2 OS=Homo sapiens OX=9606 GN=ILF2 PE=1 SV=2 - [ILF2_HUMAN]	75.0907	57.18	4	15	15	28	390	43.0352	5.26221
P62701	40S ribosomal protein S4, X isoform OS=Homo sapiens OX=9606 GN=RPS4X PE=1 SV=2 - [RS4X_HUMAN]	74.7745	55.13	4	17	17	30	263	29.5791	10.1548
Q14204	Cytoplasmic dynein 1 heavy chain 1 OS=Homo sapiens OX=9606 GN=DYNC1H1 PE=1 SV=5 - [DYHC1_HUMAN]	74.3001	10.16	2	37	37	39	4646	532.072	6.40479
P27348	14-3-3 protein theta OS=Homo sapiens OX=9606 GN=YWHAQ PE=1 SV=1 - [1433T_HUMAN]	73.8034	53.88	2	11	15	27	245	27.7468	4.77979
P62258	14-3-3 protein epsilon OS=Homo sapiens OX=9606 GN=YWHAE PE=1 SV=1 - [1433E_HUMAN]	72.7058	59.22	6	12	14	32	255	29.1554	4.7417
E7EQR4	Ezrin OS=Homo sapiens OX=9606 GN=EZR PE=1 SV=3 - [E7EQR4_HUMAN]	72.0425	35.32	6	13	25	32	586	69.3287	6.16357
P46777	60S ribosomal protein L5 OS=Homo sapiens OX=9606 GN=RPL5 PE=1 SV=3 - [RL5_HUMAN]	71.9922	41.41	3	13	13	25	297	34.3407	9.71533
P68032	Actin, alpha cardiac muscle 1 OS=Homo sapiens OX=9606 GN=ACTC1 PE=1 SV=1 - [ACTC_HUMAN]	69.973	29.71	13	1	10	29	377	41.9919	5.38916
P11387	DNA topoisomerase 1 OS=Homo sapiens OX=9606 GN=TOP1 PE=1 SV=2 - [TOP1_HUMAN]	69.3275	30.59	14	22	22	25	765	90.6689	9.30518
Q99575	Ribonucleases P/MRP protein subunit POP1 OS=Homo sapiens OX=9606 GN=POP1 PE=1 SV=2 - [POP1_HUMAN]	68.855	28.71	2	22	22	26	1024	114.636	9.21729
J3KTA4	Probable ATP-dependent RNA helicase DDX5 OS=Homo sapiens OX=9606 GN=DDX5 PE=1 SV=1 - [J3KTA4_HUMAN]	67.7975	38.6	10	15	22	24	614	69.0438	8.85107
Q15149-7	Isoform 7 of Plectin OS=Homo sapiens OX=9606 GN=PLEC - [PLEC_HUMAN]	67.5718	8.15	14	31	31	31	4515	512.292	5.77002
P35606-2	Isoform 2 of Coatomer subunit beta' OS=Homo sapiens OX=9606 GN=COPB2 - [COPB2_HUMAN]	67.5124	41.16	9	27	27	29	877	98.9836	5.16064
P61247	40S ribosomal protein S3a OS=Homo sapiens OX=9606 GN=RPS3A PE=1 SV=2 - [RS3A_HUMAN]	67.3824	55.3	12	16	16	30	264	29.9257	9.72998
Q15029-2	Isoform 2 of 116 kDa U5 small nuclear ribonucleoprotein component OS=Homo sapiens OX=9606 GN=EFTUD2 - [U5S1_HUMAN]	67.2949	34.9	10	25	26	28	937	105.317	5.22412
Q6P2Q9	Pre-mRNA-processing-splicing factor 8 OS=Homo sapiens OX=9606 GN=PRPF8 PE=1 SV=2 - [PRP8_HUMAN]	67.0372	16.45	3	33	33	33	2335	273.427	8.83643
P14618-2	Isoform M1 of Pyruvate kinase PKM OS=Homo sapiens OX=9606 GN=PKM - [KPYM_HUMAN]	66.6268	50.09	12	1	21	22	531	58.0249	7.7085
Q15020-4	Isoform 4 of Squamous cell carcinoma antigen recognized by T-cells 3 OS=Homo sapiens OX=9606 GN=SART3 - [SART3_HUMAN]	65.8149	33.12	8	26	26	28	927	105.517	5.5542
P52597	Heterogeneous nuclear ribonucleoprotein F OS=Homo sapiens OX=9606 GN=HNRNPF PE=1 SV=3 - [HNRPF_HUMAN]	65.7234	52.53	2	11	13	18	415	45.6429	5.57959
P60842	Eukaryotic initiation factor 4A-I OS=Homo sapiens OX=9606 GN=EIF4A1 PE=1 SV=1 - [IF4A1_HUMAN]	65.3519	46.8	20	8	18	24	406	46.1246	5.47803
P62424	60S ribosomal protein L7a OS=Homo sapiens OX=9606 GN=RPL7A PE=1 SV=2 - [RL7A_HUMAN]	64.5028	53.01	3	16	16	23	266	29.977	10.6089
P04075	Fructose-bisphosphate aldolase A OS=Homo sapiens OX=9606 GN=ALDOA PE=1 SV=2 - [ALDOA_HUMAN]	64.0919	61.26	12	15	15	23	364	39.3953	8.08936
P36578	60S ribosomal protein L4 OS=Homo sapiens OX=9606 GN=RPL4 PE=1 SV=5 - [RL4_HUMAN]	63.0369	41.45	4	15	15	24	427	47.6674	11.063
O00469-2	Isoform 2 of Procollagen-lysine,2-oxoglutarate 5-dioxygenase 2 OS=Homo sapiens OX=9606 GN=PLOD2 - [PLOD2_HUMAN]	62.7094	35.49	6	22	22	26	758	87.0428	6.7124
P00338	L-lactate dehydrogenase A chain OS=Homo sapiens OX=9606 GN=LDHA PE=1 SV=2 - [LDHA_HUMAN]	62.4607	61.45	23	15	16	24	332	36.6654	8.26514
Q02790	Peptidyl-prolyl cis-trans isomerase FKBP4 OS=Homo sapiens OX=9606 GN=FKBP4 PE=1 SV=3 - [FKBP4_HUMAN]	62.3001	50.98	4	18	18	24	459	51.7721	5.42725
F8W118	Nucleosome assembly protein 1-like 1 (Fragment) OS=Homo sapiens OX=9606 GN=NAP1L1 PE=1 SV=1 - [F8W118_HUMAN]	61.7325	62.2	19	11	12	17	209	24.6783	4.67822
A6NLN1	Polypyrimidine tract binding protein 1, isoform CRA_b OS=Homo sapiens OX=9606 GN=PTBP1 PE=1 SV=4 - [A6NLN1_HUMAN]	60.8126	33.02	19	10	12	23	527	56.4753	9.37842
P31946-2	Isoform Short of 14-3-3 protein beta/alpha OS=Homo sapiens OX=9606 GN=YWHAB - [1433B_HUMAN]	59.9115	48.77	6	5	10	23	244	27.8327	4.83057
Q12797-10	Isoform 10 of Aspartyl/asparaginyl beta-hydroxylase OS=Homo sapiens OX=9606 GN=ASPH - [ASPH_HUMAN]	59.0812	33.33	4	22	22	26	729	83.2162	4.91943
P10809	60 kDa heat shock protein, mitochondrial OS=Homo sapiens OX=9606 GN=HSPD1 PE=1 SV=2 - [CH60_HUMAN]	58.9136	41.19	5	19	19	22	573	61.0164	5.87158
M0QZM1	Heterogeneous nuclear ribonucleoprotein M (Fragment) OS=Homo sapiens OX=9606 GN=HNRNPM PE=1 SV=1 - [M0QZM1_HUMAN]	58.4666	52.48	1	1	19	23	383	40.0163	6.72705
Q9BUJ2-4	Isoform 4 of Heterogeneous nuclear ribonucleoprotein U-like protein 1 OS=Homo sapiens OX=9606 GN=HNRNPUL1 - [HNRL1_HUMAN]	57.9419	33.73	15	18	19	23	756	84.741	8.77783
P26641	Elongation factor 1-gamma OS=Homo sapiens OX=9606 GN=EEF1G PE=1 SV=3 - [EF1G_HUMAN]	57.7197	40.73	2	16	16	24	437	50.0871	6.66846
P14866	Heterogeneous nuclear ribonucleoprotein L OS=Homo sapiens OX=9606 GN=HNRNPL PE=1 SV=2 - [HNRPL_HUMAN]	57.6584	41.26	15	16	16	20	589	64.0924	8.22119
P31943	Heterogeneous nuclear ribonucleoprotein H OS=Homo sapiens OX=9606 GN=HNRNPH1 PE=1 SV=4 - [HNRH1_HUMAN]	57.0716	39.87	23	6	13	17	449	49.1984	6.30322
Q7KZF4	Staphylococcal nuclease domain-containing protein 1 OS=Homo sapiens OX=9606 GN=SND1 PE=1 SV=1 - [SND1_HUMAN]	56.8567	28.35	2	21	21	23	910	101.934	7.1665
P55884	Eukaryotic translation initiation factor 3 subunit B OS=Homo sapiens OX=9606 GN=EIF3B PE=1 SV=3 - [EIF3B_HUMAN]	56.5539	31.57	4	21	21	22	814	92.4238	4.99561
Q1KMD3	Heterogeneous nuclear ribonucleoprotein U-like protein 2 OS=Homo sapiens OX=9606 GN=HNRNPUL2 PE=1 SV=1 - [HNRL2_HUMAN]	56.5136	35.34	2	22	22	24	747	85.0522	4.90674
Q96SI9-2	Isoform 2 of Spermatid perinuclear RNA-binding protein OS=Homo sapiens OX=9606 GN=STRBP - [STRBP_HUMAN]	56.2951	23.25	3	10	15	22	658	71.921	8.646
Q01082	Spectrin beta chain, non-erythrocytic 1 OS=Homo sapiens OX=9606 GN=SPTBN1 PE=1 SV=2 - [SPTB2_HUMAN]	56.2832	18.91	5	32	32	33	2364	274.439	5.56689
H0YA96	Heterogeneous nuclear ribonucleoprotein D0 (Fragment) OS=Homo sapiens OX=9606 GN=HNRNPD PE=1 SV=1 - [H0YA96_HUMAN]	56.1993	51.9	10	13	14	23	210	23.9062	9.5835
Q5T7C4	High mobility group protein B1 OS=Homo sapiens OX=9606 GN=HMGB1 PE=1 SV=1 - [Q5T7C4_HUMAN]	56.0259	53.16	4	8	9	23	158	18.2993	9.70068
P26639	Threonine--tRNA ligase, cytoplasmic OS=Homo sapiens OX=9606 GN=TARS PE=1 SV=3 - [SYTC_HUMAN]	55.5504	31.95	9	21	21	23	723	83.3819	6.66846
P53396-2	Isoform 2 of ATP-citrate synthase OS=Homo sapiens OX=9606 GN=ACLY - [ACLY_HUMAN]	55.3061	23.28	4	19	19	21	1091	119.695	7.32764
P35241	Radixin OS=Homo sapiens OX=9606 GN=RDX PE=1 SV=1 - [RADI_HUMAN]	55.1674	27.79	8	6	20	26	583	68.5214	6.3667
Q9NY65-2	Isoform 2 of Tubulin alpha-8 chain OS=Homo sapiens OX=9606 GN=TUBA8 - [TBA8_HUMAN]	53.4079	40.99	7	1	13	18	383	42.9262	5.08447
P30050	60S ribosomal protein L12 OS=Homo sapiens OX=9606 GN=RPL12 PE=1 SV=1 - [RL12_HUMAN]	52.2408	64.85	2	8	8	16	165	17.8075	9.42236
Q9UQ80	Proliferation-associated protein 2G4 OS=Homo sapiens OX=9606 GN=PA2G4 PE=1 SV=3 - [PA2G4_HUMAN]	51.5656	47.46	6	15	15	23	394	43.7592	6.55127
P61978-3	Isoform 3 of Heterogeneous nuclear ribonucleoprotein K OS=Homo sapiens OX=9606 GN=HNRNPK - [HNRPK_HUMAN]	51.4968	38.64	6	14	14	18	440	48.5322	5.5415
Q08211	ATP-dependent RNA helicase A OS=Homo sapiens OX=9606 GN=DHX9 PE=1 SV=4 - [DHX9_HUMAN]	50.4472	18.98	2	19	19	20	1270	140.869	6.84424
P35580	Myosin-10 OS=Homo sapiens OX=9606 GN=MYH10 PE=1 SV=3 - [MYH10_HUMAN]	49.2332	8.55	18	3	17	20	1976	228.858	5.5415
C9J9K3	40S ribosomal protein SA (Fragment) OS=Homo sapiens OX=9606 GN=RPSA PE=1 SV=8 - [C9J9K3_HUMAN]	48.7995	55.13	4	10	10	14	263	29.386	5.24951
P34932	Heat shock 70 kDa protein 4 OS=Homo sapiens OX=9606 GN=HSPA4 PE=1 SV=4 - [HSP74_HUMAN]	48.5531	31.9	4	16	18	19	840	94.2712	5.18604
P46781	40S ribosomal protein S9 OS=Homo sapiens OX=9606 GN=RPS9 PE=1 SV=3 - [RS9_HUMAN]	48.3936	57.73	5	15	15	24	194	22.5776	10.6528
O00425	Insulin-like growth factor 2 mRNA-binding protein 3 OS=Homo sapiens OX=9606 GN=IGF2BP3 PE=1 SV=2 - [IF2B3_HUMAN]	48.0405	29.88	5	12	14	16	579	63.6656	8.86572
Q9Y3F4	Serine-threonine kinase receptor-associated protein OS=Homo sapiens OX=9606 GN=STRAP PE=1 SV=1 - [STRAP_HUMAN]	48.0388	49.14	3	13	13	16	350	38.414	5.12256
P62917	60S ribosomal protein L8 OS=Homo sapiens OX=9606 GN=RPL8 PE=1 SV=2 - [RL8_HUMAN]	47.8144	52.53	5	11	11	17	257	28.0073	11.0337
Q99729-3	Isoform 3 of Heterogeneous nuclear ribonucleoprotein A/B OS=Homo sapiens OX=9606 GN=HNRNPAB - [ROAA_HUMAN]	47.775	40.7	7	10	11	21	285	30.5691	7.91357
P18124	60S ribosomal protein L7 OS=Homo sapiens OX=9606 GN=RPL7 PE=1 SV=1 - [RL7_HUMAN]	47.3266	50.81	8	15	15	22	248	29.2072	10.6528
Q96AE4	Far upstream element-binding protein 1 OS=Homo sapiens OX=9606 GN=FUBP1 PE=1 SV=3 - [FUBP1_HUMAN]	46.5118	29.5	6	13	16	17	644	67.5185	7.60596
Q14240	Eukaryotic initiation factor 4A-II OS=Homo sapiens OX=9606 GN=EIF4A2 PE=1 SV=2 - [IF4A2_HUMAN]	46.3308	37.1	11	4	14	19	407	46.3728	5.47803
Q02878	60S ribosomal protein L6 OS=Homo sapiens OX=9606 GN=RPL6 PE=1 SV=3 - [RL6_HUMAN]	46.0144	43.75	7	12	12	21	288	32.7076	10.5796
P23246	Splicing factor, proline- and glutamine-rich OS=Homo sapiens OX=9606 GN=SFPQ PE=1 SV=2 - [SFPQ_HUMAN]	46.0138	22.21	4	12	13	15	707	76.1016	9.43701
Q9Y5B9	FACT complex subunit SPT16 OS=Homo sapiens OX=9606 GN=SUPT16H PE=1 SV=1 - [SP16H_HUMAN]	45.5717	19.39	1	16	16	17	1047	119.838	5.65576
P26368-2	Isoform 2 of Splicing factor U2AF 65 kDa subunit OS=Homo sapiens OX=9606 GN=U2AF2 - [U2AF2_HUMAN]	45.0139	32.27	4	13	13	16	471	53.087	9.08545
P63244	Receptor of activated protein C kinase 1 OS=Homo sapiens OX=9606 GN=RACK1 PE=1 SV=3 - [RACK1_HUMAN]	44.8986	53.31	22	12	12	16	317	35.0546	7.69385
Q92841-1	Isoform 2 of Probable ATP-dependent RNA helicase DDX17 OS=Homo sapiens OX=9606 GN=DDX17 - [DDX17_HUMAN]	44.5627	32.62	7	11	18	19	650	72.326	8.5874
Q5JR95	40S ribosomal protein S8 OS=Homo sapiens OX=9606 GN=RPS8 PE=1 SV=1 - [Q5JR95_HUMAN]	43.9873	48.94	2	8	8	17	188	21.866	10.3599
Q13409-6	Isoform 2F of Cytoplasmic dynein 1 intermediate chain 2 OS=Homo sapiens OX=9606 GN=DYNC1I2 - [DC1I2_HUMAN]	43.7141	37.15	17	13	13	15	611	68.2557	5.2876
E9PL09	40S ribosomal protein S3 OS=Homo sapiens OX=9606 GN=RPS3 PE=1 SV=1 - [E9PL09_HUMAN]	43.5304	58.87	14	13	13	18	231	25.3547	9.70068
P55795	Heterogeneous nuclear ribonucleoprotein H2 OS=Homo sapiens OX=9606 GN=HNRNPH2 PE=1 SV=1 - [HNRH2_HUMAN]	43.1721	33.85	1	5	11	13	449	49.2323	6.30322
P18206-2	Isoform 1 of Vinculin OS=Homo sapiens OX=9606 GN=VCL - [VINC_HUMAN]	42.4454	19.89	3	16	16	16	1066	116.649	6.0874
P05198	Eukaryotic translation initiation factor 2 subunit 1 OS=Homo sapiens OX=9606 GN=EIF2S1 PE=1 SV=3 - [IF2A_HUMAN]	42.4419	49.52	3	13	13	15	315	36.0894	5.08447
P78371	T-complex protein 1 subunit beta OS=Homo sapiens OX=9606 GN=CCT2 PE=1 SV=4 - [TCPB_HUMAN]	42.4396	36.64	4	14	14	16	535	57.4521	6.45557
O75534-2	Isoform 2 of Cold shock domain-containing protein E1 OS=Homo sapiens OX=9606 GN=CSDE1 - [CSDE1_HUMAN]	42.2948	28.29	8	18	18	18	767	85.6934	6.20166
P27695	DNA-(apurinic or apyrimidinic site) lyase OS=Homo sapiens OX=9606 GN=APEX1 PE=1 SV=2 - [APEX1_HUMAN]	41.91	54.72	11	13	13	13	318	35.5322	8.11865
P13797-3	Isoform 3 of Plastin-3 OS=Homo sapiens OX=9606 GN=PLS3 - [PLST_HUMAN]	41.8793	35.9	10	16	16	16	585	65.5908	6.30322
Q92598-2	Isoform Beta of Heat shock protein 105 kDa OS=Homo sapiens OX=9606 GN=HSPH1 - [HS105_HUMAN]	41.8212	24.82	10	14	16	16	814	92.0574	5.5542
P50991	T-complex protein 1 subunit delta OS=Homo sapiens OX=9606 GN=CCT4 PE=1 SV=4 - [TCPD_HUMAN]	41.5212	34.51	2	14	15	19	539	57.8878	7.82568
P06744	Glucose-6-phosphate isomerase OS=Homo sapiens OX=9606 GN=GPI PE=1 SV=4 - [G6PI_HUMAN]	41.3152	34.77	14	13	13	16	558	63.1072	8.32373
A0A087WTP3	Far upstream element-binding protein 2 OS=Homo sapiens OX=9606 GN=KHSRP PE=1 SV=1 - [A0A087WTP3_HUMAN]	41.27	34.18	10	15	16	19	711	72.9823	7.7085
Q14764	Major vault protein OS=Homo sapiens OX=9606 GN=MVP PE=1 SV=4 - [MVP_HUMAN]	40.9379	25.87	7	18	18	19	893	99.2659	5.47803
Q13200	26S proteasome non-ATPase regulatory subunit 2 OS=Homo sapiens OX=9606 GN=PSMD2 PE=1 SV=3 - [PSMD2_HUMAN]	40.8373	27.64	6	18	18	19	908	100.136	5.19873
P50990	T-complex protein 1 subunit theta OS=Homo sapiens OX=9606 GN=CCT8 PE=1 SV=4 - [TCPQ_HUMAN]	40.5793	34.31	5	15	15	15	548	59.5825	5.60498
P48643	T-complex protein 1 subunit epsilon OS=Homo sapiens OX=9606 GN=CCT5 PE=1 SV=1 - [TCPE_HUMAN]	40.4456	38.63	7	16	17	20	541	59.6328	5.65576
A0A087WXM6	60S ribosomal protein L17 (Fragment) OS=Homo sapiens OX=9606 GN=RPL17 PE=3 SV=1 - [A0A087WXM6_HUMAN]	40.167	45.56	13	7	7	14	169	19.5732	10.0376
Q04917	14-3-3 protein eta OS=Homo sapiens OX=9606 GN=YWHAH PE=1 SV=4 - [1433F_HUMAN]	39.9019	44.72	4	7	10	20	246	28.201	4.84326
P08621	U1 small nuclear ribonucleoprotein 70 kDa OS=Homo sapiens OX=9606 GN=SNRNP70 PE=1 SV=2 - [RU17_HUMAN]	39.8315	23.8	6	11	11	16	437	51.5258	9.93506
P13489	Ribonuclease inhibitor OS=Homo sapiens OX=9606 GN=RNH1 PE=1 SV=2 - [RINI_HUMAN]	39.6062	39.05	8	13	13	13	461	49.9411	4.81787
P41091	Eukaryotic translation initiation factor 2 subunit 3 OS=Homo sapiens OX=9606 GN=EIF2S3 PE=1 SV=3 - [IF2G_HUMAN]	39.5531	36.86	5	13	13	15	472	51.0772	8.39697
B2R5W2	Heterogeneous nuclear ribonucleoproteins C1/C2 OS=Homo sapiens OX=9606 GN=HNRNPC PE=1 SV=1 - [B2R5W2_HUMAN]	39.2657	45.52	20	1	12	16	290	31.9288	5.23682
P62888	60S ribosomal protein L30 OS=Homo sapiens OX=9606 GN=RPL30 PE=1 SV=2 - [RL30_HUMAN]	38.642	63.48	5	7	8	14	115	12.7757	9.62744
P25705-2	Isoform 2 of ATP synthase subunit alpha, mitochondrial OS=Homo sapiens OX=9606 GN=ATP5F1A - [ATPA_HUMAN]	38.5618	33.8	9	14	14	14	503	54.4597	8.23584
P06748-2	Isoform 2 of Nucleophosmin OS=Homo sapiens OX=9606 GN=NPM1 - [NPM_HUMAN]	38.5301	40.38	11	9	9	13	265	29.4462	4.61475
P49736	DNA replication licensing factor MCM2 OS=Homo sapiens OX=9606 GN=MCM2 PE=1 SV=4 - [MCM2_HUMAN]	38.3065	20.35	2	16	16	16	904	101.832	5.51611
P62750	60S ribosomal protein L23a OS=Homo sapiens OX=9606 GN=RPL23A PE=1 SV=1 - [RL23A_HUMAN]	38.2817	43.59	6	9	9	13	156	17.6841	10.4478
P54577	Tyrosine--tRNA ligase, cytoplasmic OS=Homo sapiens OX=9606 GN=YARS PE=1 SV=4 - [SYYC_HUMAN]	38.2013	31.63	2	16	16	18	528	59.1061	7.04932
Q96KR1	Zinc finger RNA-binding protein OS=Homo sapiens OX=9606 GN=ZFR PE=1 SV=2 - [ZFR_HUMAN]	38.1376	17.23	2	15	15	16	1074	116.939	9.0415
Q13610	Periodic tryptophan protein 1 homolog OS=Homo sapiens OX=9606 GN=PWP1 PE=1 SV=1 - [PWP1_HUMAN]	38.028	30.74	4	12	12	13	501	55.7931	4.76709
Q13151	Heterogeneous nuclear ribonucleoprotein A0 OS=Homo sapiens OX=9606 GN=HNRNPA0 PE=1 SV=1 - [ROA0_HUMAN]	37.9667	39.02	1	6	8	12	305	30.8218	9.29053
P26583	High mobility group protein B2 OS=Homo sapiens OX=9606 GN=HMGB2 PE=1 SV=2 - [HMGB2_HUMAN]	37.9288	24.4	2	5	6	14	209	24.0187	7.81104
P06576	ATP synthase subunit beta, mitochondrial OS=Homo sapiens OX=9606 GN=ATP5F1B PE=1 SV=3 - [ATPB_HUMAN]	37.7581	37.81	5	12	12	13	529	56.5246	5.40186
Q06830	Peroxiredoxin-1 OS=Homo sapiens OX=9606 GN=PRDX1 PE=1 SV=1 - [PRDX1_HUMAN]	37.6522	57.29	4	9	10	16	199	22.0963	8.1333
P32969	60S ribosomal protein L9 OS=Homo sapiens OX=9606 GN=RPL9 PE=1 SV=1 - [RL9_HUMAN]	37.5813	61.46	5	7	7	10	192	21.8498	9.94971
A0A087X2G1	ATP-dependent RNA helicase DDX1 OS=Homo sapiens OX=9606 GN=DDX1 PE=1 SV=1 - [A0A087X2G1_HUMAN]	37.3354	27.47	5	15	15	15	659	73.9284	7.75244
Q08945	FACT complex subunit SSRP1 OS=Homo sapiens OX=9606 GN=SSRP1 PE=1 SV=1 - [SSRP1_HUMAN]	37.2663	24.54	4	16	16	17	709	81.0244	6.87354
P61981	14-3-3 protein gamma OS=Homo sapiens OX=9606 GN=YWHAG PE=1 SV=2 - [1433G_HUMAN]	37.1664	42.11	1	4	8	18	247	28.2849	4.89404
P34897-3	Isoform 3 of Serine hydroxymethyltransferase, mitochondrial OS=Homo sapiens OX=9606 GN=SHMT2 - [GLYM_HUMAN]	37.1344	28.36	21	12	12	17	483	53.4214	8.14795
P02786	Transferrin receptor protein 1 OS=Homo sapiens OX=9606 GN=TFRC PE=1 SV=2 - [TFR1_HUMAN]	37.0637	25.92	4	16	16	16	760	84.8179	6.60986
Q15019	Septin-2 OS=Homo sapiens OX=9606 GN=SEPT2 PE=1 SV=1 - [SEPT2_HUMAN]	36.9344	46.81	19	11	11	11	361	41.4613	6.59521
E9PKG1	Protein arginine N-methyltransferase 1 OS=Homo sapiens OX=9606 GN=PRMT1 PE=1 SV=1 - [E9PKG1_HUMAN]	36.6809	50.77	13	13	13	15	325	37.6848	6.15088
P61254	60S ribosomal protein L26 OS=Homo sapiens OX=9606 GN=RPL26 PE=1 SV=1 - [RL26_HUMAN]	36.5441	45.52	11	9	9	15	145	17.2475	10.5503
Q8WXX5	DnaJ homolog subfamily C member 9 OS=Homo sapiens OX=9606 GN=DNAJC9 PE=1 SV=1 - [DNJC9_HUMAN]	36.4751	46.54	1	11	11	16	260	29.8911	5.73193
P07814	Bifunctional glutamate/proline--tRNA ligase OS=Homo sapiens OX=9606 GN=EPRS PE=1 SV=5 - [SYEP_HUMAN]	36.3277	14.15	3	15	15	15	1512	170.483	7.32764
P62937	Peptidyl-prolyl cis-trans isomerase A OS=Homo sapiens OX=9606 GN=PPIA PE=1 SV=2 - [PPIA_HUMAN]	35.7446	50.3	11	7	7	16	165	18.0009	7.81104
P19367-4	Isoform 4 of Hexokinase-1 OS=Homo sapiens OX=9606 GN=HK1 - [HXK1_HUMAN]	35.5188	19.78	8	12	13	13	905	101.02	6.90283
P05388	60S acidic ribosomal protein P0 OS=Homo sapiens OX=9606 GN=RPLP0 PE=1 SV=1 - [RLA0_HUMAN]	35.5034	57.73	15	13	13	14	317	34.2518	5.97314
O75083	WD repeat-containing protein 1 OS=Homo sapiens OX=9606 GN=WDR1 PE=1 SV=4 - [WDR1_HUMAN]	35.3447	32.67	3	11	11	12	606	66.1519	6.65381
Q15046	Lysine--tRNA ligase OS=Homo sapiens OX=9606 GN=KARS PE=1 SV=3 - [SYK_HUMAN]	35.239	21.94	5	11	11	13	597	68.0046	6.354
A0A024R4E5	High density lipoprotein binding protein (Vigilin), isoform CRA_a OS=Homo sapiens OX=9606 GN=HDLBP PE=1 SV=1 - [A0A024R4E5_HUMAN]	35.2381	17.11	21	17	17	17	1268	141.352	6.87354
P30101	Protein disulfide-isomerase A3 OS=Homo sapiens OX=9606 GN=PDIA3 PE=1 SV=4 - [PDIA3_HUMAN]	34.8113	28.32	1	10	12	13	505	56.7468	6.354
G3V2Q1	Heterogeneous nuclear ribonucleoproteins C1/C2 OS=Homo sapiens OX=9606 GN=HNRNPC PE=1 SV=1 - [G3V2Q1_HUMAN]	34.7706	47.54	15	1	12	16	305	33.5505	5.08447
O14744-2	Isoform 2 of Protein arginine N-methyltransferase 5 OS=Homo sapiens OX=9606 GN=PRMT5 - [ANM5_HUMAN]	34.6572	23.71	14	11	11	12	620	71.275	6.45557
Q9ULV4	Coronin-1C OS=Homo sapiens OX=9606 GN=CORO1C PE=1 SV=1 - [COR1C_HUMAN]	34.6461	30.59	19	11	11	12	474	53.2151	7.07861
X1WI28	60S ribosomal protein L10 (Fragment) OS=Homo sapiens OX=9606 GN=RPL10 PE=1 SV=7 - [X1WI28_HUMAN]	34.4545	48.5	9	1	8	13	200	22.96	10.0083
P46087-2	Isoform 2 of Probable 28S rRNA (cytosine(4447)-C(5))-methyltransferase OS=Homo sapiens OX=9606 GN=NOP2 - [NOP2_HUMAN]	34.2931	22.15	10	13	13	14	808	88.9189	9.23193
J3QSV6	Ribosomal L1 domain-containing protein 1 (Fragment) OS=Homo sapiens OX=9606 GN=RSL1D1 PE=1 SV=1 - [J3QSV6_HUMAN]	33.9469	26.98	7	11	11	12	430	48.1791	10.0229
Q07955	Serine/arginine-rich splicing factor 1 OS=Homo sapiens OX=9606 GN=SRSF1 PE=1 SV=2 - [SRSF1_HUMAN]	33.9214	39.52	8	8	9	14	248	27.7278	10.3599
P53992	Protein transport protein Sec24C OS=Homo sapiens OX=9606 GN=SEC24C PE=1 SV=3 - [SC24C_HUMAN]	33.798	17.09	3	13	14	16	1094	118.249	7.06396
Q9NYU2-2	Isoform 2 of UDP-glucose:glycoprotein glucosyltransferase 1 OS=Homo sapiens OX=9606 GN=UGGT1 - [UGGG1_HUMAN]	33.7803	16.07	4	16	17	17	1531	174.867	5.60498
Q2NL82	Pre-rRNA-processing protein TSR1 homolog OS=Homo sapiens OX=9606 GN=TSR1 PE=1 SV=1 - [TSR1_HUMAN]	33.759	20.52	2	13	13	13	804	91.7519	7.41553
O60832	H/ACA ribonucleoprotein complex subunit 4 OS=Homo sapiens OX=9606 GN=DKC1 PE=1 SV=3 - [DKC1_HUMAN]	33.6167	38.52	7	14	14	15	514	57.6378	9.42236
P15880	40S ribosomal protein S2 OS=Homo sapiens OX=9606 GN=RPS2 PE=1 SV=2 - [RS2_HUMAN]	33.3953	43	9	11	11	17	293	31.3046	10.2427
G3XAM7	Catenin (Cadherin-associated protein), alpha 1, 102kDa, isoform CRA_a OS=Homo sapiens OX=9606 GN=CTNNA1 PE=1 SV=1 - [G3XAM7_HUMAN]	33.3835	24.85	24	12	12	12	841	92.6634	5.51611
P02545-2	Isoform C of Prelamin-A/C OS=Homo sapiens OX=9606 GN=LMNA - [LMNA_HUMAN]	33.2328	29.9	10	14	14	15	572	65.0956	6.84424
B0YJC4	Vimentin OS=Homo sapiens OX=9606 GN=VIM PE=1 SV=1 - [B0YJC4_HUMAN]	33.2248	32.25	9	12	13	13	431	49.6231	5.24951
Q9HB71-3	Isoform 3 of Calcyclin-binding protein OS=Homo sapiens OX=9606 GN=CACYBP - [CYBP_HUMAN]	32.9484	66.49	2	9	9	9	185	21.2149	7.89893
P51114-2	Isoform 2 of Fragile X mental retardation syndrome-related protein 1 OS=Homo sapiens OX=9606 GN=FXR1 - [FXR1_HUMAN]	32.9188	28.01	24	10	11	12	539	60.7544	6.39209
J3QLE5	Small nuclear ribonucleoprotein-associated protein N (Fragment) OS=Homo sapiens OX=9606 GN=SNRPN PE=1 SV=1 - [J3QLE5_HUMAN]	32.7864	30.77	8	6	6	14	169	17.5353	9.99365
Q96SB4	SRSF protein kinase 1 OS=Homo sapiens OX=9606 GN=SRPK1 PE=1 SV=2 - [SRPK1_HUMAN]	32.7836	22.14	19	7	13	14	655	74.2784	6.16357
P00558	Phosphoglycerate kinase 1 OS=Homo sapiens OX=9606 GN=PGK1 PE=1 SV=3 - [PGK1_HUMAN]	32.6434	33.57	3	11	11	12	417	44.5861	8.104
E9PP50	Cofilin-1 (Fragment) OS=Homo sapiens OX=9606 GN=CFL1 PE=1 SV=8 - [E9PP50_HUMAN]	32.6143	64.78	11	11	11	11	159	17.7662	8.08936
H0Y8R1	G-rich sequence factor 1 (Fragment) OS=Homo sapiens OX=9606 GN=GRSF1 PE=1 SV=1 - [H0Y8R1_HUMAN]	32.5683	50.36	6	12	12	13	417	47.3506	5.2876
P06899	Histone H2B type 1-J OS=Homo sapiens OX=9606 GN=HIST1H2BJ PE=1 SV=3 - [H2B1J_HUMAN]	32.5584	35.71	8	2	5	11	126	13.8956	10.3159
P62495-2	Isoform 2 of Eukaryotic peptide chain release factor subunit 1 OS=Homo sapiens OX=9606 GN=ETF1 - [ERF1_HUMAN]	32.3777	29.46	6	11	11	12	404	45.4343	5.56689
Q99460-2	Isoform 2 of 26S proteasome non-ATPase regulatory subunit 1 OS=Homo sapiens OX=9606 GN=PSMD1 - [PSMD1_HUMAN]	32.3662	17.79	6	12	12	13	922	102.193	5.2749
O15371-2	Isoform 2 of Eukaryotic translation initiation factor 3 subunit D OS=Homo sapiens OX=9606 GN=EIF3D - [EIF3D_HUMAN]	32.3349	32.46	7	11	11	11	499	58.1037	5.70654
P49588	Alanine--tRNA ligase, cytoplasmic OS=Homo sapiens OX=9606 GN=AARS PE=1 SV=2 - [SYAC_HUMAN]	32.2024	19.52	3	13	13	13	968	106.743	5.52881
Q99733	Nucleosome assembly protein 1-like 4 OS=Homo sapiens OX=9606 GN=NAP1L4 PE=1 SV=1 - [NP1L4_HUMAN]	32.1627	38.13	14	9	10	12	375	42.7969	4.69092
O14979-3	Isoform 3 of Heterogeneous nuclear ribonucleoprotein D-like OS=Homo sapiens OX=9606 GN=HNRNPDL - [HNRDL_HUMAN]	32.0837	36.07	4	8	9	12	244	27.1746	8.646
Q12931-2	Isoform 2 of Heat shock protein 75 kDa, mitochondrial OS=Homo sapiens OX=9606 GN=TRAP1 - [TRAP1_HUMAN]	32.0047	22.58	4	9	10	12	651	74.2207	7.86963
M0QWZ7	Serine--tRNA ligase, mitochondrial OS=Homo sapiens OX=9606 GN=SARS2 PE=1 SV=1 - [M0QWZ7_HUMAN]	31.8542	28.19	9	10	10	10	518	58.1458	8.27979
Q01813	ATP-dependent 6-phosphofructokinase, platelet type OS=Homo sapiens OX=9606 GN=PFKP PE=1 SV=2 - [PFKAP_HUMAN]	31.752	19.39	12	9	11	12	784	85.5415	7.54736
P07195	L-lactate dehydrogenase B chain OS=Homo sapiens OX=9606 GN=LDHB PE=1 SV=2 - [LDHB_HUMAN]	31.5935	39.22	11	10	11	13	334	36.6151	6.04932
P17987	T-complex protein 1 subunit alpha OS=Homo sapiens OX=9606 GN=TCP1 PE=1 SV=1 - [TCPA_HUMAN]	31.5481	25	11	13	13	13	556	60.3056	6.11279
P04083	Annexin A1 OS=Homo sapiens OX=9606 GN=ANXA1 PE=1 SV=2 - [ANXA1_HUMAN]	31.4417	34.39	3	9	9	10	346	38.69	7.02002
Q9NX58	Cell growth-regulating nucleolar protein OS=Homo sapiens OX=9606 GN=LYAR PE=1 SV=2 - [LYAR_HUMAN]	31.3722	30.34	2	10	10	14	379	43.5879	9.53955
P26373	60S ribosomal protein L13 OS=Homo sapiens OX=9606 GN=RPL13 PE=1 SV=4 - [RL13_HUMAN]	31.3111	33.18	4	8	8	13	211	24.2465	11.6489
I3L3Q7	Complement component 1 Q subcomponent-binding protein, mitochondrial (Fragment) OS=Homo sapiens OX=9606 GN=C1QBP PE=1 SV=1 - [I3L3Q7_HUMAN]	31.2758	42.37	3	4	4	9	177	19.9936	4.22119
P29692	Elongation factor 1-delta OS=Homo sapiens OX=9606 GN=EEF1D PE=1 SV=5 - [EF1D_HUMAN]	30.9007	46.98	23	9	10	12	281	31.1028	5.0083
Q15393	Splicing factor 3B subunit 3 OS=Homo sapiens OX=9606 GN=SF3B3 PE=1 SV=4 - [SF3B3_HUMAN]	30.8678	13.48	6	14	14	14	1217	135.492	5.26221
P62081	40S ribosomal protein S7 OS=Homo sapiens OX=9606 GN=RPS7 PE=1 SV=1 - [RS7_HUMAN]	30.5455	50	2	8	8	13	194	22.1133	10.0962
Q13347	Eukaryotic translation initiation factor 3 subunit I OS=Homo sapiens OX=9606 GN=EIF3I PE=1 SV=1 - [EIF3I_HUMAN]	30.479	50.46	2	12	12	12	325	36.4786	5.64307
P49411	Elongation factor Tu, mitochondrial OS=Homo sapiens OX=9606 GN=TUFM PE=1 SV=2 - [EFTU_HUMAN]	30.3949	29.65	2	12	12	12	452	49.5102	7.60596
Q16658	Fascin OS=Homo sapiens OX=9606 GN=FSCN1 PE=1 SV=3 - [FSCN1_HUMAN]	30.1429	26.17	4	10	10	10	493	54.4961	7.23975
Q07157-2	Isoform Short of Tight junction protein ZO-1 OS=Homo sapiens OX=9606 GN=TJP1 - [ZO1_HUMAN]	30.0842	11.09	7	12	12	12	1668	186.852	6.78564
Q02809	Procollagen-lysine,2-oxoglutarate 5-dioxygenase 1 OS=Homo sapiens OX=9606 GN=PLOD1 PE=1 SV=2 - [PLOD1_HUMAN]	29.9808	19.26	4	11	11	11	727	83.4974	6.94678
Q13561	Dynactin subunit 2 OS=Homo sapiens OX=9606 GN=DCTN2 PE=1 SV=4 - [DCTN2_HUMAN]	29.9464	32.17	10	11	11	12	401	44.2039	5.21143
D3YTB1	60S ribosomal protein L32 (Fragment) OS=Homo sapiens OX=9606 GN=RPL32 PE=1 SV=1 - [D3YTB1_HUMAN]	29.852	44.36	3	6	6	11	133	15.6067	11.4438
P26358-3	Isoform 3 of DNA (cytosine-5)-methyltransferase 1 OS=Homo sapiens OX=9606 GN=DNMT1 - [DNMT1_HUMAN]	29.7919	13.83	4	15	15	16	1280	144.373	7.45947
P62314	Small nuclear ribonucleoprotein Sm D1 OS=Homo sapiens OX=9606 GN=SNRPD1 PE=1 SV=1 - [SMD1_HUMAN]	29.7198	54.62	3	5	5	10	119	13.2734	11.561
P31939-2	Isoform 2 of Bifunctional purine biosynthesis protein PURH OS=Homo sapiens OX=9606 GN=ATIC - [PUR9_HUMAN]	29.5843	29.78	5	14	14	15	591	64.4833	6.7124
P55060-3	Isoform 3 of Exportin-2 OS=Homo sapiens OX=9606 GN=CSE1L - [XPO2_HUMAN]	29.3445	20.53	4	15	15	15	945	107.709	5.8208
P61158	Actin-related protein 3 OS=Homo sapiens OX=9606 GN=ACTR3 PE=1 SV=3 - [ARP3_HUMAN]	29.0987	43.06	7	11	11	11	418	47.341	5.88428
O96019	Actin-like protein 6A OS=Homo sapiens OX=9606 GN=ACTL6A PE=1 SV=1 - [ACL6A_HUMAN]	28.8669	27.27	5	8	8	9	429	47.4303	5.60498
F8W7C6	60S ribosomal protein L10 OS=Homo sapiens OX=9606 GN=RPL10 PE=1 SV=2 - [F8W7C6_HUMAN]	28.7727	53.99	6	1	8	12	163	18.5527	9.94971
O60814	Histone H2B type 1-K OS=Homo sapiens OX=9606 GN=HIST1H2BK PE=1 SV=3 - [H2B1K_HUMAN]	28.7497	35.71	12	2	5	10	126	13.8816	10.3159
P23284	Peptidyl-prolyl cis-trans isomerase B OS=Homo sapiens OX=9606 GN=PPIB PE=1 SV=2 - [PPIB_HUMAN]	28.3162	44.91	1	9	9	12	216	23.7275	9.40771
P17655	Calpain-2 catalytic subunit OS=Homo sapiens OX=9606 GN=CAPN2 PE=1 SV=6 - [CAN2_HUMAN]	28.3062	27.71	2	14	14	16	700	79.9448	4.98291
Q6PKG0-3	Isoform 2 of La-related protein 1 OS=Homo sapiens OX=9606 GN=LARP1 - [LARP1_HUMAN]	28.1014	17.86	15	14	14	15	1019	116.393	9.08545
P06733	Alpha-enolase OS=Homo sapiens OX=9606 GN=ENO1 PE=1 SV=2 - [ENOA_HUMAN]	28.1008	25.35	11	9	9	12	434	47.1393	7.38623
P09960	Leukotriene A-4 hydrolase OS=Homo sapiens OX=9606 GN=LTA4H PE=1 SV=2 - [LKHA4_HUMAN]	28.0517	21.44	5	9	9	9	611	69.2412	6.17627
A0A0C4DGI3	Citrate synthase OS=Homo sapiens OX=9606 GN=CS PE=1 SV=1 - [A0A0C4DGI3_HUMAN]	28.0379	30	17	5	10	12	400	44.6747	7.18115
P46821	Microtubule-associated protein 1B OS=Homo sapiens OX=9606 GN=MAP1B PE=1 SV=2 - [MAP1B_HUMAN]	28.0373	7.82	5	14	14	14	2468	270.468	4.80518
Q13263	Transcription intermediary factor 1-beta OS=Homo sapiens OX=9606 GN=TRIM28 PE=1 SV=5 - [TIF1B_HUMAN]	28.0114	20.36	5	12	12	12	835	88.4934	5.77002
Q9BQA1	Methylosome protein 50 OS=Homo sapiens OX=9606 GN=WDR77 PE=1 SV=1 - [MEP50_HUMAN]	27.5808	43.86	3	9	9	9	342	36.7011	5.17334
J3QR09	Ribosomal protein L19 OS=Homo sapiens OX=9606 GN=RPL19 PE=1 SV=1 - [J3QR09_HUMAN]	27.5781	22.8	4	5	5	11	193	23.1201	11.4731
Q14974	Importin subunit beta-1 OS=Homo sapiens OX=9606 GN=KPNB1 PE=1 SV=2 - [IMB1_HUMAN]	27.493	14.38	6	10	10	10	876	97.108	4.77979
Q15717	ELAV-like protein 1 OS=Homo sapiens OX=9606 GN=ELAVL1 PE=1 SV=2 - [ELAV1_HUMAN]	27.3329	30.98	16	7	7	10	326	36.0692	9.17334
P40939	Trifunctional enzyme subunit alpha, mitochondrial OS=Homo sapiens OX=9606 GN=HADHA PE=1 SV=2 - [ECHA_HUMAN]	27.1715	21.89	2	12	12	12	763	82.9469	9.0415
P08708	40S ribosomal protein S17 OS=Homo sapiens OX=9606 GN=RPS17 PE=1 SV=2 - [RS17_HUMAN]	27.1461	56.3	5	6	6	12	135	15.5404	9.84717
Q9Y383-3	Isoform 3 of Putative RNA-binding protein Luc7-like 2 OS=Homo sapiens OX=9606 GN=LUC7L2 - [LC7L2_HUMAN]	27.0682	25.45	5	4	8	9	389	46.2006	10.0522
Q15365	Poly(rC)-binding protein 1 OS=Homo sapiens OX=9606 GN=PCBP1 PE=1 SV=2 - [PCBP1_HUMAN]	26.9575	37.36	2	6	9	10	356	37.4739	7.09326
Q96CW1-2	Isoform 2 of AP-2 complex subunit mu OS=Homo sapiens OX=9606 GN=AP2M1 - [AP2M1_HUMAN]	26.8023	27.25	10	9	9	9	433	49.3579	9.53955
P62753	40S ribosomal protein S6 OS=Homo sapiens OX=9606 GN=RPS6 PE=1 SV=1 - [RS6_HUMAN]	26.7521	31.73	3	8	8	11	249	28.663	10.8433
P62316	Small nuclear ribonucleoprotein Sm D2 OS=Homo sapiens OX=9606 GN=SNRPD2 PE=1 SV=1 - [SMD2_HUMAN]	26.7512	55.93	4	7	7	10	118	13.5182	9.90576
Q14152-2	Isoform 2 of Eukaryotic translation initiation factor 3 subunit A OS=Homo sapiens OX=9606 GN=EIF3A - [EIF3A_HUMAN]	26.711	10.09	2	11	11	11	1348	162.537	6.771
Q9UBU9	Nuclear RNA export factor 1 OS=Homo sapiens OX=9606 GN=NXF1 PE=1 SV=1 - [NXF1_HUMAN]	26.7091	21.97	7	10	10	10	619	70.1387	8.51416
P40227	T-complex protein 1 subunit zeta OS=Homo sapiens OX=9606 GN=CCT6A PE=1 SV=3 - [TCPZ_HUMAN]	26.5875	22.79	5	10	10	13	531	57.9876	6.68311
P62277	40S ribosomal protein S13 OS=Homo sapiens OX=9606 GN=RPS13 PE=1 SV=2 - [RS13_HUMAN]	26.3663	40.4	3	7	7	11	151	17.2117	10.5356
Q6NZI2	Caveolae-associated protein 1 OS=Homo sapiens OX=9606 GN=CAVIN1 PE=1 SV=1 - [CAVN1_HUMAN]	26.0354	18.46	3	6	6	9	390	43.4498	5.60498
Q96I24	Far upstream element-binding protein 3 OS=Homo sapiens OX=9606 GN=FUBP3 PE=1 SV=2 - [FUBP3_HUMAN]	26.0218	26.4	2	9	11	11	572	61.6022	8.38232
P09661	U2 small nuclear ribonucleoprotein A' OS=Homo sapiens OX=9606 GN=SNRPA1 PE=1 SV=2 - [RU2A_HUMAN]	25.9145	36.08	4	7	7	8	255	28.3981	8.6167
P41252	Isoleucine--tRNA ligase, cytoplasmic OS=Homo sapiens OX=9606 GN=IARS PE=1 SV=2 - [SYIC_HUMAN]	25.8845	14.26	5	13	13	13	1262	144.406	6.15088
P31947-2	Isoform 2 of 14-3-3 protein sigma OS=Homo sapiens OX=9606 GN=SFN - [1433S_HUMAN]	25.8732	31.02	2	3	6	13	216	24.321	4.81787
Q8TDN6	Ribosome biogenesis protein BRX1 homolog OS=Homo sapiens OX=9606 GN=BRIX1 PE=1 SV=2 - [BRX1_HUMAN]	25.6596	33.43	1	9	9	9	353	41.3749	9.92041
P11586	C-1-tetrahydrofolate synthase, cytoplasmic OS=Homo sapiens OX=9606 GN=MTHFD1 PE=1 SV=3 - [C1TC_HUMAN]	25.6122	11.76	2	10	10	10	935	101.495	7.29834
Q9UJA5-4	Isoform 4 of tRNA (adenine(58)-N(1))-methyltransferase non-catalytic subunit TRM6 OS=Homo sapiens OX=9606 GN=TRMT6 - [TRM6_HUMAN]	25.5396	42.51	4	12	12	12	327	36.4161	6.20166
P53621	Coatomer subunit alpha OS=Homo sapiens OX=9606 GN=COPA PE=1 SV=2 - [COPA_HUMAN]	25.4328	11.19	2	12	12	12	1224	138.258	7.66455
Q9Y617	Phosphoserine aminotransferase OS=Homo sapiens OX=9606 GN=PSAT1 PE=1 SV=2 - [SERC_HUMAN]	25.4277	40.54	2	12	12	12	370	40.3968	7.66455
P12004	Proliferating cell nuclear antigen OS=Homo sapiens OX=9606 GN=PCNA PE=1 SV=1 - [PCNA_HUMAN]	25.3665	32.95	1	7	7	9	261	28.7503	4.69092
O43143	Pre-mRNA-splicing factor ATP-dependent RNA helicase DHX15 OS=Homo sapiens OX=9606 GN=DHX15 PE=1 SV=2 - [DHX15_HUMAN]	25.3223	17.23	3	12	13	14	795	90.8752	7.45947
Q9Y696	Chloride intracellular channel protein 4 OS=Homo sapiens OX=9606 GN=CLIC4 PE=1 SV=4 - [CLIC4_HUMAN]	25.3097	54.15	2	9	9	10	253	28.7537	5.59229
E7EQV9	Ribosomal protein L15 (Fragment) OS=Homo sapiens OX=9606 GN=RPL15 PE=1 SV=1 - [E7EQV9_HUMAN]	25.2845	36.21	6	6	6	9	174	20.4971	11.2827
Q07020	60S ribosomal protein L18 OS=Homo sapiens OX=9606 GN=RPL18 PE=1 SV=2 - [RL18_HUMAN]	25.2602	36.17	9	6	6	8	188	21.6211	11.7222
Q13642-1	Isoform 1 of Four and a half LIM domains protein 1 OS=Homo sapiens OX=9606 GN=FHL1 - [FHL1_HUMAN]	25.1879	48.21	19	9	9	9	280	31.8728	8.32373
A0A0J9YVR6	Poly(U)-binding-splicing factor PUF60 (Fragment) OS=Homo sapiens OX=9606 GN=PUF60 PE=1 SV=3 - [A0A0J9YVR6_HUMAN]	24.8905	38.54	18	8	8	8	314	33.6342	8.5874
P39019	40S ribosomal protein S19 OS=Homo sapiens OX=9606 GN=RPS19 PE=1 SV=2 - [RS19_HUMAN]	24.7625	44.83	6	9	9	11	145	16.0505	10.3159
P78362-2	Isoform 2 of SRSF protein kinase 2 OS=Homo sapiens OX=9606 GN=SRPK2 - [SRPK2_HUMAN]	24.7618	16.02	15	5	11	12	699	78.9793	5.22412
Q13247-3	Isoform SRP55-3 of Serine/arginine-rich splicing factor 6 OS=Homo sapiens OX=9606 GN=SRSF6 - [SRSF6_HUMAN]	24.0551	24.18	4	3	8	9	335	38.3956	11.0044
P53582	Methionine aminopeptidase 1 OS=Homo sapiens OX=9606 GN=METAP1 PE=1 SV=2 - [MAP11_HUMAN]	24.042	23.83	3	6	6	9	386	43.1873	7.1665
Q09028-4	Isoform 4 of Histone-binding protein RBBP4 OS=Homo sapiens OX=9606 GN=RBBP4 - [RBBP4_HUMAN]	24.0111	37.95	11	5	9	10	390	43.455	4.95752
Q01518	Adenylyl cyclase-associated protein 1 OS=Homo sapiens OX=9606 GN=CAP1 PE=1 SV=5 - [CAP1_HUMAN]	23.9662	28.63	11	12	12	13	475	51.8687	8.06006
A8MXL6	Protein SEC13 homolog OS=Homo sapiens OX=9606 GN=SEC13 PE=1 SV=1 - [A8MXL6_HUMAN]	23.9462	34.51	6	6	6	8	284	31.5753	5.8208
P20290-2	Isoform 2 of Transcription factor BTF3 OS=Homo sapiens OX=9606 GN=BTF3 - [BTF3_HUMAN]	23.9277	66.67	4	7	7	11	162	17.6882	7.50342
Q99536	Synaptic vesicle membrane protein VAT-1 homolog OS=Homo sapiens OX=9606 GN=VAT1 PE=1 SV=2 - [VAT1_HUMAN]	23.8174	41.73	9	10	10	12	393	41.8934	6.29053
O95757	Heat shock 70 kDa protein 4L OS=Homo sapiens OX=9606 GN=HSPA4L PE=1 SV=3 - [HS74L_HUMAN]	23.7672	15.61	3	6	10	10	839	94.4525	5.88428
A0A087WUT6	Eukaryotic translation initiation factor 5B OS=Homo sapiens OX=9606 GN=EIF5B PE=1 SV=1 - [A0A087WUT6_HUMAN]	23.434	9.51	2	8	8	8	1220	138.597	5.57959
M0R3D6	60S ribosomal protein L18a (Fragment) OS=Homo sapiens OX=9606 GN=RPL18A PE=1 SV=1 - [M0R3D6_HUMAN]	23.4186	43.26	5	6	6	9	141	16.7038	10.77
Q92734-4	Isoform 4 of Protein TFG OS=Homo sapiens OX=9606 GN=TFG - [TFG_HUMAN]	23.3926	39.64	14	7	7	9	280	30.9022	5.0083
P05141	ADP/ATP translocase 2 OS=Homo sapiens OX=9606 GN=SLC25A5 PE=1 SV=7 - [ADT2_HUMAN]	23.3238	31.88	5	9	9	10	298	32.8312	9.68604
P49711	Transcriptional repressor CTCF OS=Homo sapiens OX=9606 GN=CTCF PE=1 SV=1 - [CTCF_HUMAN]	23.2466	12.52	12	7	7	8	727	82.7324	6.96143
Q9Y3I0	tRNA-splicing ligase RtcB homolog OS=Homo sapiens OX=9606 GN=RTCB PE=1 SV=1 - [RTCB_HUMAN]	23.0958	22.97	1	8	8	9	505	55.1749	7.2251
J3QT28	Mitotic checkpoint protein BUB3 (Fragment) OS=Homo sapiens OX=9606 GN=BUB3 PE=1 SV=1 - [J3QT28_HUMAN]	23.0135	42.09	4	9	9	10	278	31.6837	8.1626
O00299	Chloride intracellular channel protein 1 OS=Homo sapiens OX=9606 GN=CLIC1 PE=1 SV=4 - [CLIC1_HUMAN]	22.9981	56.02	1	10	10	10	241	26.9057	5.17334
Q9BS26	Endoplasmic reticulum resident protein 44 OS=Homo sapiens OX=9606 GN=ERP44 PE=1 SV=1 - [ERP44_HUMAN]	22.9528	34.48	1	11	12	13	406	46.9414	5.26221
E7EU96	Casein kinase II subunit alpha OS=Homo sapiens OX=9606 GN=CSNK2A1 PE=1 SV=1 - [E7EU96_HUMAN]	22.9498	37.66	7	10	11	11	385	45.2819	7.94287
Q9BWF3	RNA-binding protein 4 OS=Homo sapiens OX=9606 GN=RBM4 PE=1 SV=1 - [RBM4_HUMAN]	22.9364	37.09	11	11	11	11	364	40.2887	7.07861
Q16643	Drebrin OS=Homo sapiens OX=9606 GN=DBN1 PE=1 SV=4 - [DREB_HUMAN]	22.8549	16.95	7	8	8	8	649	71.3854	4.44971
P62244	40S ribosomal protein S15a OS=Homo sapiens OX=9606 GN=RPS15A PE=1 SV=2 - [RS15A_HUMAN]	22.827	51.54	7	2	6	11	130	14.83	10.1255
Q04637-6	Isoform E of Eukaryotic translation initiation factor 4 gamma 1 OS=Homo sapiens OX=9606 GN=EIF4G1 - [IF4G1_HUMAN]	22.7184	8.7	22	10	10	10	1403	154.709	5.16064
Q8TDD1	ATP-dependent RNA helicase DDX54 OS=Homo sapiens OX=9606 GN=DDX54 PE=1 SV=2 - [DDX54_HUMAN]	22.5739	13.62	4	10	10	11	881	98.5342	10.0229
D6RGI3	Septin 11, isoform CRA_b OS=Homo sapiens OX=9606 GN=SEPT11 PE=1 SV=1 - [D6RGI3_HUMAN]	22.3297	23.76	11	4	8	9	425	48.9751	6.96143
P50395	Rab GDP dissociation inhibitor beta OS=Homo sapiens OX=9606 GN=GDI2 PE=1 SV=2 - [GDIB_HUMAN]	22.2689	28.54	9	10	10	10	445	50.6309	6.46826
P30041	Peroxiredoxin-6 OS=Homo sapiens OX=9606 GN=PRDX6 PE=1 SV=3 - [PRDX6_HUMAN]	22.15	53.13	1	11	11	11	224	25.0192	6.37939
P06396-2	Isoform 2 of Gelsolin OS=Homo sapiens OX=9606 GN=GSN - [GELS_HUMAN]	22.1236	15.46	8	8	8	8	731	80.5905	5.84619
Q9P258	Protein RCC2 OS=Homo sapiens OX=9606 GN=RCC2 PE=1 SV=2 - [RCC2_HUMAN]	22.1022	25.86	1	11	11	11	522	56.0492	8.77783
P12081-4	Isoform 4 of Histidine--tRNA ligase, cytoplasmic OS=Homo sapiens OX=9606 GN=HARS - [SYHC_HUMAN]	21.9784	21.27	13	9	9	9	489	54.812	5.5415
P40429	60S ribosomal protein L13a OS=Homo sapiens OX=9606 GN=RPL13A PE=1 SV=2 - [RL13A_HUMAN]	21.9125	29.06	4	6	6	10	203	23.5624	10.9312
P62269	40S ribosomal protein S18 OS=Homo sapiens OX=9606 GN=RPS18 PE=1 SV=3 - [RS18_HUMAN]	21.9018	30.26	4	5	5	8	152	17.7079	10.9897
Q00577	Transcriptional activator protein Pur-alpha OS=Homo sapiens OX=9606 GN=PURA PE=1 SV=2 - [PURA_HUMAN]	21.8972	31.37	1	8	9	10	322	34.8894	6.44287
P61221	ATP-binding cassette sub-family E member 1 OS=Homo sapiens OX=9606 GN=ABCE1 PE=1 SV=1 - [ABCE1_HUMAN]	21.8556	26.04	4	12	12	12	599	67.271	8.33838
E9PPJ0	Splicing factor 3B subunit 2 OS=Homo sapiens OX=9606 GN=SF3B2 PE=1 SV=1 - [E9PPJ0_HUMAN]	21.8052	14.58	6	12	12	13	878	98.1089	5.61768
Q969Q0	60S ribosomal protein L36a-like OS=Homo sapiens OX=9606 GN=RPL36AL PE=1 SV=3 - [RL36L_HUMAN]	21.6569	38.68	8	5	5	6	106	12.4608	10.6528
Q9UKD2	mRNA turnover protein 4 homolog OS=Homo sapiens OX=9606 GN=MRTO4 PE=1 SV=2 - [MRT4_HUMAN]	21.512	46.03	1	10	10	10	239	27.5429	8.29443
Q5JR04	Mov10, Moloney leukemia virus 10, homolog (Mouse), isoform CRA_a OS=Homo sapiens OX=9606 GN=MOV10 PE=1 SV=1 - [Q5JR04_HUMAN]	21.4988	12.46	3	10	10	10	947	107.142	8.79248
H0YDU8	Serine/threonine-protein phosphatase (Fragment) OS=Homo sapiens OX=9606 GN=PPP5C PE=1 SV=1 - [H0YDU8_HUMAN]	21.4755	22.89	3	9	9	9	485	55.1714	6.20166
P04843	Dolichyl-diphosphooligosaccharide--protein glycosyltransferase subunit 1 OS=Homo sapiens OX=9606 GN=RPN1 PE=1 SV=1 - [RPN1_HUMAN]	21.4656	18.62	3	9	9	9	607	68.5268	6.37939
P16401	Histone H1.5 OS=Homo sapiens OX=9606 GN=HIST1H1B PE=1 SV=3 - [H15_HUMAN]	21.4378	14.6	1	4	4	8	226	22.5665	10.9165
G3XAC6	RNA-binding protein 39 OS=Homo sapiens OX=9606 GN=RBM39 PE=1 SV=1 - [G3XAC6_HUMAN]	21.4314	23.4	19	8	8	8	423	47.9941	10.5649
Q9H4M9	EH domain-containing protein 1 OS=Homo sapiens OX=9606 GN=EHD1 PE=1 SV=2 - [EHD1_HUMAN]	21.1206	27.34	9	9	10	10	534	60.5887	6.82959
O14929	Histone acetyltransferase type B catalytic subunit OS=Homo sapiens OX=9606 GN=HAT1 PE=1 SV=1 - [HAT1_HUMAN]	21.0254	21.96	4	6	6	7	419	49.4808	5.69385
O43242	26S proteasome non-ATPase regulatory subunit 3 OS=Homo sapiens OX=9606 GN=PSMD3 PE=1 SV=2 - [PSMD3_HUMAN]	21.0148	18.73	3	9	9	9	534	60.9395	8.44092
Q15366-7	Isoform 7 of Poly(rC)-binding protein 2 OS=Homo sapiens OX=9606 GN=PCBP2 - [PCBP2_HUMAN]	20.992	36.79	23	5	8	8	318	33.4753	8.23584
P43034	Platelet-activating factor acetylhydrolase IB subunit alpha OS=Homo sapiens OX=9606 GN=PAFAH1B1 PE=1 SV=2 - [LIS1_HUMAN]	20.8732	22.68	4	7	8	8	410	46.6082	7.37158
P23526	Adenosylhomocysteinase OS=Homo sapiens OX=9606 GN=AHCY PE=1 SV=4 - [SAHH_HUMAN]	20.858	21.76	9	9	9	9	432	47.6852	6.34131
Q9BUQ8	Probable ATP-dependent RNA helicase DDX23 OS=Homo sapiens OX=9606 GN=DDX23 PE=1 SV=3 - [DDX23_HUMAN]	20.6946	12.2	3	10	10	10	820	95.5239	9.5542
F8WJN3	Cleavage and polyadenylation-specificity factor subunit 6 OS=Homo sapiens OX=9606 GN=CPSF6 PE=1 SV=1 - [F8WJN3_HUMAN]	20.6546	17.36	5	7	7	8	478	52.2378	6.43018
P52907	F-actin-capping protein subunit alpha-1 OS=Homo sapiens OX=9606 GN=CAPZA1 PE=1 SV=3 - [CAZA1_HUMAN]	20.6008	39.86	1	6	7	7	286	32.9023	5.69385
B4DUR8	T-complex protein 1 subunit gamma OS=Homo sapiens OX=9606 GN=CCT3 PE=1 SV=1 - [B4DUR8_HUMAN]	20.5976	16.2	9	7	7	7	500	55.6387	5.64307
P62826	GTP-binding nuclear protein Ran OS=Homo sapiens OX=9606 GN=RAN PE=1 SV=3 - [RAN_HUMAN]	20.5969	33.33	6	6	6	8	216	24.4076	7.48877
E9PLK3	Aminopeptidase OS=Homo sapiens OX=9606 GN=NPEPPS PE=1 SV=1 - [E9PLK3_HUMAN]	20.5595	12.02	10	10	10	10	915	102.922	5.60498
P46060	Ran GTPase-activating protein 1 OS=Homo sapiens OX=9606 GN=RANGAP1 PE=1 SV=1 - [RAGP1_HUMAN]	20.5584	17.04	5	9	9	9	587	63.5023	4.67822
E7EPB3	60S ribosomal protein L14 OS=Homo sapiens OX=9606 GN=RPL14 PE=1 SV=1 - [E7EPB3_HUMAN]	20.4187	41.13	2	5	5	8	124	14.5486	10.2134
Q9NQ55-2	Isoform 2 of Suppressor of SWI4 1 homolog OS=Homo sapiens OX=9606 GN=PPAN - [SSF1_HUMAN]	20.387	24.78	8	7	7	8	460	51.8681	10.0083
P52788	Spermine synthase OS=Homo sapiens OX=9606 GN=SMS PE=1 SV=2 - [SPSY_HUMAN]	20.2825	25.41	3	6	6	7	366	41.2418	5.021
P14868	Aspartate--tRNA ligase, cytoplasmic OS=Homo sapiens OX=9606 GN=DARS PE=1 SV=2 - [SYDC_HUMAN]	20.0397	24.75	7	10	10	10	501	57.1	6.55127
P62136	Serine/threonine-protein phosphatase PP1-alpha catalytic subunit OS=Homo sapiens OX=9606 GN=PPP1CA PE=1 SV=1 - [PP1A_HUMAN]	20.0174	37.58	9	3	8	9	330	37.4878	6.32861
Q96AG4	Leucine-rich repeat-containing protein 59 OS=Homo sapiens OX=9606 GN=LRRC59 PE=1 SV=1 - [LRC59_HUMAN]	19.9896	31.6	2	6	6	6	307	34.9089	9.56885
I3L397	Eukaryotic translation initiation factor 5A (Fragment) OS=Homo sapiens OX=9606 GN=EIF5A PE=1 SV=8 - [I3L397_HUMAN]	19.8862	47.95	9	6	6	7	146	16.0089	4.99561
P46783	40S ribosomal protein S10 OS=Homo sapiens OX=9606 GN=RPS10 PE=1 SV=1 - [RS10_HUMAN]	19.8807	38.18	5	6	6	7	165	18.8859	10.1548
O75436	Vacuolar protein sorting-associated protein 26A OS=Homo sapiens OX=9606 GN=VPS26A PE=1 SV=2 - [VP26A_HUMAN]	19.7735	28.13	4	7	7	7	327	38.1457	6.56592
P62280	40S ribosomal protein S11 OS=Homo sapiens OX=9606 GN=RPS11 PE=1 SV=3 - [RS11_HUMAN]	19.7261	45.57	4	8	8	8	158	18.419	10.3013
P62195-2	Isoform 2 of 26S proteasome regulatory subunit 8 OS=Homo sapiens OX=9606 GN=PSMC5 - [PRS8_HUMAN]	19.6114	25.13	12	6	7	9	398	44.7557	8.17725
B7Z6D5	Probable ATP-dependent RNA helicase DDX27 OS=Homo sapiens OX=9606 GN=DDX27 PE=1 SV=1 - [B7Z6D5_HUMAN]	19.5821	16.34	4	11	11	12	765	86.5506	9.24658
Q01081	Splicing factor U2AF 35 kDa subunit OS=Homo sapiens OX=9606 GN=U2AF1 PE=1 SV=3 - [U2AF1_HUMAN]	19.5457	29.58	10	5	5	7	240	27.8545	8.80713
Q14566	DNA replication licensing factor MCM6 OS=Homo sapiens OX=9606 GN=MCM6 PE=1 SV=1 - [MCM6_HUMAN]	19.5122	15.71	1	10	10	10	821	92.8312	5.41455
P16403	Histone H1.2 OS=Homo sapiens OX=9606 GN=HIST1H1C PE=1 SV=2 - [H12_HUMAN]	19.4576	11.74	5	4	4	6	213	21.3517	10.9312
P38919	Eukaryotic initiation factor 4A-III OS=Homo sapiens OX=9606 GN=EIF4A3 PE=1 SV=4 - [IF4A3_HUMAN]	19.4344	13.87	5	3	6	7	411	46.8412	6.72705
Q7Z2W4	Zinc finger CCCH-type antiviral protein 1 OS=Homo sapiens OX=9606 GN=ZC3HAV1 PE=1 SV=3 - [ZCCHV_HUMAN]	19.2771	11.42	7	8	8	8	902	101.367	8.39697
Q58FF6	Putative heat shock protein HSP 90-beta 4 OS=Homo sapiens OX=9606 GN=HSP90AB4P PE=5 SV=1 - [H90B4_HUMAN]	19.2673	14.06	1	1	7	10	505	58.2276	4.729
Q92979	Ribosomal RNA small subunit methyltransferase NEP1 OS=Homo sapiens OX=9606 GN=EMG1 PE=1 SV=4 - [NEP1_HUMAN]	19.1866	38.93	4	7	7	7	244	26.7032	9.17334
F8VZJ2	Nascent polypeptide-associated complex subunit alpha OS=Homo sapiens OX=9606 GN=NACA PE=1 SV=1 - [F8VZJ2_HUMAN]	19.1517	40.44	10	4	4	8	136	15.0068	4.90674
Q9Y3U8	60S ribosomal protein L36 OS=Homo sapiens OX=9606 GN=RPL36 PE=1 SV=3 - [RL36_HUMAN]	19.0627	30.48	3	5	5	7	105	12.2459	11.5903
P62851	40S ribosomal protein S25 OS=Homo sapiens OX=9606 GN=RPS25 PE=1 SV=1 - [RS25_HUMAN]	18.9609	29.6	1	5	5	9	125	13.7337	10.1108
Q9UKV8	Protein argonaute-2 OS=Homo sapiens OX=9606 GN=AGO2 PE=1 SV=3 - [AGO2_HUMAN]	18.8808	14.09	3	7	9	9	859	97.1459	9.18799
P42766	60S ribosomal protein L35 OS=Homo sapiens OX=9606 GN=RPL35 PE=1 SV=2 - [RL35_HUMAN]	18.8404	34.15	2	5	5	7	123	14.5426	11.0483
P61204	ADP-ribosylation factor 3 OS=Homo sapiens OX=9606 GN=ARF3 PE=1 SV=2 - [ARF3_HUMAN]	18.6505	46.41	10	2	7	7	181	20.5877	7.43018
O00148	ATP-dependent RNA helicase DDX39A OS=Homo sapiens OX=9606 GN=DDX39A PE=1 SV=2 - [DX39A_HUMAN]	18.6299	23.42	37	9	9	9	427	49.098	5.68115
P08133	Annexin A6 OS=Homo sapiens OX=9606 GN=ANXA6 PE=1 SV=3 - [ANXA6_HUMAN]	18.6293	18.72	11	10	10	10	673	75.8256	5.60498
Q12904	Aminoacyl tRNA synthase complex-interacting multifunctional protein 1 OS=Homo sapiens OX=9606 GN=AIMP1 PE=1 SV=2 - [AIMP1_HUMAN]	18.623	28.53	2	5	5	6	312	34.3311	8.42627
Q9H6W3-2	Isoform 2 of Ribosomal oxygenase 1 OS=Homo sapiens OX=9606 GN=RIOX1 - [RIOX1_HUMAN]	18.5893	27.27	2	7	7	7	429	48.6564	5.22412
A8MYV2	LUC7-like (S. cerevisiae) OS=Homo sapiens OX=9606 GN=LUC7L PE=1 SV=1 - [A8MYV2_HUMAN]	18.4594	30.51	8	3	7	7	272	32.4279	10.2866
P31942-2	Isoform 2 of Heterogeneous nuclear ribonucleoprotein H3 OS=Homo sapiens OX=9606 GN=HNRNPH3 - [HNRH3_HUMAN]	18.423	34.74	15	7	8	8	331	35.2164	6.87354
P18085	ADP-ribosylation factor 4 OS=Homo sapiens OX=9606 GN=ARF4 PE=1 SV=3 - [ARF4_HUMAN]	18.3505	43.89	7	3	7	8	180	20.4977	7.13721
Q9Y262	Eukaryotic translation initiation factor 3 subunit L OS=Homo sapiens OX=9606 GN=EIF3L PE=1 SV=1 - [EIF3L_HUMAN]	18.3405	17.2	7	8	8	8	564	66.6844	6.34131
P27824	Calnexin OS=Homo sapiens OX=9606 GN=CANX PE=1 SV=2 - [CALX_HUMAN]	18.3359	18.41	13	8	8	8	592	67.5259	4.60205
Q9BY44-3	Isoform 3 of Eukaryotic translation initiation factor 2A OS=Homo sapiens OX=9606 GN=EIF2A - [EIF2A_HUMAN]	18.2585	20.71	10	8	8	8	560	62.2499	8.90967
P63151	Serine/threonine-protein phosphatase 2A 55 kDa regulatory subunit B alpha isoform OS=Homo sapiens OX=9606 GN=PPP2R2A PE=1 SV=1 - [2ABA_HUMAN]	18.1801	24.16	18	7	7	8	447	51.6595	6.20166
P35268	60S ribosomal protein L22 OS=Homo sapiens OX=9606 GN=RPL22 PE=1 SV=2 - [RL22_HUMAN]	18.1327	39.06	7	3	3	6	128	14.7778	9.18799
Q9UQE7	Structural maintenance of chromosomes protein 3 OS=Homo sapiens OX=9606 GN=SMC3 PE=1 SV=2 - [SMC3_HUMAN]	17.9594	6.74	1	6	6	6	1217	141.454	7.18115
P62191-2	Isoform 2 of 26S proteasome regulatory subunit 4 OS=Homo sapiens OX=9606 GN=PSMC1 - [PRS4_HUMAN]	17.8992	17.71	7	3	4	6	367	41.1412	5.0083
P05023-3	Isoform 3 of Sodium/potassium-transporting ATPase subunit alpha-1 OS=Homo sapiens OX=9606 GN=ATP1A1 - [AT1A1_HUMAN]	17.896	12.6	16	9	9	10	992	109.48	5.31299
P46063	ATP-dependent DNA helicase Q1 OS=Homo sapiens OX=9606 GN=RECQL PE=1 SV=3 - [RECQ1_HUMAN]	17.8721	18.49	8	10	10	10	649	73.41	7.88428
Q13753-2	Isoform Short of Laminin subunit gamma-2 OS=Homo sapiens OX=9606 GN=LAMC2 - [LAMC2_HUMAN]	17.8606	10.62	2	8	8	8	1111	121.526	6.37939
Q9H2W6	39S ribosomal protein L46, mitochondrial OS=Homo sapiens OX=9606 GN=MRPL46 PE=1 SV=1 - [RM46_HUMAN]	17.7208	25.81	3	7	7	7	279	31.6854	7.04932
P25398	40S ribosomal protein S12 OS=Homo sapiens OX=9606 GN=RPS12 PE=1 SV=3 - [RS12_HUMAN]	17.6979	45.45	1	5	5	7	132	14.5055	7.21045
Q16555-2	Isoform 2 of Dihydropyrimidinase-related protein 2 OS=Homo sapiens OX=9606 GN=DPYSL2 - [DPYL2_HUMAN]	17.6895	20.52	3	6	8	8	536	58.1264	6.15088
O43491-2	Isoform 2 of Band 4.1-like protein 2 OS=Homo sapiens OX=9606 GN=EPB41L2 - [E41L2_HUMAN]	17.6546	15.45	17	9	9	9	673	76.0062	6.96143
P62140	Serine/threonine-protein phosphatase PP1-beta catalytic subunit OS=Homo sapiens OX=9606 GN=PPP1CB PE=1 SV=3 - [PP1B_HUMAN]	17.6527	25.08	6	1	6	7	327	37.1626	6.18896
Q96QR8	Transcriptional activator protein Pur-beta OS=Homo sapiens OX=9606 GN=PURB PE=1 SV=3 - [PURB_HUMAN]	17.6364	26.92	3	6	7	8	312	33.2205	5.42725
P61353	60S ribosomal protein L27 OS=Homo sapiens OX=9606 GN=RPL27 PE=1 SV=2 - [RL27_HUMAN]	17.569	42.65	4	5	5	7	136	15.7877	10.5649
O14980	Exportin-1 OS=Homo sapiens OX=9606 GN=XPO1 PE=1 SV=1 - [XPO1_HUMAN]	17.5471	12.32	10	11	11	12	1071	123.306	6.06201
P62979	Ubiquitin-40S ribosomal protein S27a OS=Homo sapiens OX=9606 GN=RPS27A PE=1 SV=2 - [RS27A_HUMAN]	17.2427	51.92	23	7	7	9	156	17.9535	9.64209
A0A140T936	Valine--tRNA ligase (Fragment) OS=Homo sapiens OX=9606 GN=VARS PE=1 SV=1 - [A0A140T936_HUMAN]	17.0655	8.71	7	8	8	8	1183	131.857	7.48877
Q99798	Aconitate hydratase, mitochondrial OS=Homo sapiens OX=9606 GN=ACO2 PE=1 SV=2 - [ACON_HUMAN]	17.0105	10.77	2	6	6	6	780	85.3719	7.60596
P51148	Ras-related protein Rab-5C OS=Homo sapiens OX=9606 GN=RAB5C PE=1 SV=2 - [RAB5C_HUMAN]	17.0063	32.41	19	6	6	6	216	23.4678	8.41162
A0A0D9SEM4	Serine/arginine-rich-splicing factor 4 (Fragment) OS=Homo sapiens OX=9606 GN=SRSF4 PE=1 SV=1 - [A0A0D9SEM4_HUMAN]	16.855	14.81	3	1	6	7	378	43.6217	11.0776
O15144	Actin-related protein 2/3 complex subunit 2 OS=Homo sapiens OX=9606 GN=ARPC2 PE=1 SV=1 - [ARPC2_HUMAN]	16.8218	37	5	10	10	10	300	34.3115	7.35693
F8W7S5	Ribosome-binding protein 1 OS=Homo sapiens OX=9606 GN=RRBP1 PE=1 SV=1 - [F8W7S5_HUMAN]	16.7447	18.91	7	9	9	10	751	84.2752	5.0083
F8VYE8	Serine/threonine-protein phosphatase OS=Homo sapiens OX=9606 GN=PPP1CC PE=1 SV=1 - [F8VYE8_HUMAN]	16.7319	26.97	9	1	6	7	304	34.9274	5.26221
P62714	Serine/threonine-protein phosphatase 2A catalytic subunit beta isoform OS=Homo sapiens OX=9606 GN=PPP2CB PE=1 SV=1 - [PP2AB_HUMAN]	16.674	22.33	8	3	4	4	309	35.5523	5.42725
Q8NC51-4	Isoform 4 of Plasminogen activator inhibitor 1 RNA-binding protein OS=Homo sapiens OX=9606 GN=SERBP1 - [PAIRB_HUMAN]	16.5095	13.7	4	5	5	5	387	42.4013	8.44092
P37108	Signal recognition particle 14 kDa protein OS=Homo sapiens OX=9606 GN=SRP14 PE=1 SV=2 - [SRP14_HUMAN]	16.4489	24.26	2	4	4	5	136	14.5608	10.0376
P56192	Methionine--tRNA ligase, cytoplasmic OS=Homo sapiens OX=9606 GN=MARS PE=1 SV=2 - [SYMC_HUMAN]	16.4087	11.89	4	8	8	8	900	101.052	6.16357
P60174-1	Isoform 2 of Triosephosphate isomerase OS=Homo sapiens OX=9606 GN=TPI1 - [TPIS_HUMAN]	16.3792	47.79	6	7	7	7	249	26.6527	6.90283
H0YIC4	Citrate synthase (Fragment) OS=Homo sapiens OX=9606 GN=CS PE=1 SV=1 - [H0YIC4_HUMAN]	16.3558	44.72	1	1	6	7	123	14.1144	9.56885
Q8NBS9	Thioredoxin domain-containing protein 5 OS=Homo sapiens OX=9606 GN=TXNDC5 PE=1 SV=2 - [TXND5_HUMAN]	16.3384	22.22	2	7	7	7	432	47.5987	5.97314
Q99848	Probable rRNA-processing protein EBP2 OS=Homo sapiens OX=9606 GN=EBNA1BP2 PE=1 SV=2 - [EBP2_HUMAN]	16.2434	23.86	2	6	6	7	306	34.8304	10.0962
P52292	Importin subunit alpha-1 OS=Homo sapiens OX=9606 GN=KPNA2 PE=1 SV=1 - [IMA1_HUMAN]	16.2162	15.31	3	6	6	6	529	57.8259	5.40186
P62333	26S proteasome regulatory subunit 10B OS=Homo sapiens OX=9606 GN=PSMC6 PE=1 SV=1 - [PRS10_HUMAN]	16.2036	18.51	7	6	6	6	389	44.1451	7.48877
Q969S3	Zinc finger protein 622 OS=Homo sapiens OX=9606 GN=ZNF622 PE=1 SV=1 - [ZN622_HUMAN]	16.1546	20.55	1	7	7	7	477	54.2374	6.15088
Q96TA1-2	Isoform 2 of Niban-like protein 1 OS=Homo sapiens OX=9606 GN=FAM129B - [NIBL1_HUMAN]	16.1047	12.82	2	8	8	8	733	82.6309	6.15088
Q9Y230-2	Isoform 2 of RuvB-like 2 OS=Homo sapiens OX=9606 GN=RUVBL2 - [RUVB2_HUMAN]	16.0901	21.77	5	7	7	7	418	46.277	5.43994
O95816	BAG family molecular chaperone regulator 2 OS=Homo sapiens OX=9606 GN=BAG2 PE=1 SV=1 - [BAG2_HUMAN]	16.0802	39.34	2	6	6	6	211	23.7572	6.69775
P08559-3	Isoform 3 of Pyruvate dehydrogenase E1 component subunit alpha, somatic form, mitochondrial OS=Homo sapiens OX=9606 GN=PDHA1 - [ODPA_HUMAN]	16.017	15.6	10	5	5	6	359	40.1621	8.27979
O43809	Cleavage and polyadenylation specificity factor subunit 5 OS=Homo sapiens OX=9606 GN=NUDT21 PE=1 SV=1 - [CPSF5_HUMAN]	16.0057	22.47	3	5	5	5	227	26.2107	8.82178
P17812	CTP synthase 1 OS=Homo sapiens OX=9606 GN=CTPS1 PE=1 SV=2 - [PYRG1_HUMAN]	15.9814	15.4	3	7	7	7	591	66.648	6.45557
H3BR35	Eukaryotic peptide chain release factor GTP-binding subunit ERF3A (Fragment) OS=Homo sapiens OX=9606 GN=GSPT1 PE=1 SV=1 - [H3BR35_HUMAN]	15.95	13.68	5	5	5	5	475	52.9087	5.63037
P62263	40S ribosomal protein S14 OS=Homo sapiens OX=9606 GN=RPS14 PE=1 SV=3 - [RS14_HUMAN]	15.8917	22.52	3	3	3	6	151	16.2625	10.0522
Q5HYB6	Epididymis luminal protein 189 OS=Homo sapiens OX=9606 GN=TPM3 PE=1 SV=1 - [Q5HYB6_HUMAN]	15.851	25.43	34	6	7	8	232	27.1588	4.7417
P61019	Ras-related protein Rab-2A OS=Homo sapiens OX=9606 GN=RAB2A PE=1 SV=1 - [RAB2A_HUMAN]	15.8138	35.38	8	6	6	7	212	23.5308	6.53662
F5H6T1	ARP2 actin-related protein 2 homolog (Yeast), isoform CRA_d OS=Homo sapiens OX=9606 GN=ACTR2 PE=1 SV=2 - [F5H6T1_HUMAN]	15.7085	23.6	3	7	7	7	339	38.8172	6.26514
Q13085-3	Isoform 3 of Acetyl-CoA carboxylase 1 OS=Homo sapiens OX=9606 GN=ACACA - [ACACA_HUMAN]	15.6572	5.34	10	10	10	10	2268	257.075	6.60986
Q9NUQ9	Protein FAM49B OS=Homo sapiens OX=9606 GN=FAM49B PE=1 SV=1 - [FA49B_HUMAN]	15.6525	28.09	15	7	7	7	324	36.7246	6.06201
P42704	Leucine-rich PPR motif-containing protein, mitochondrial OS=Homo sapiens OX=9606 GN=LRPPRC PE=1 SV=3 - [LPPRC_HUMAN]	15.6222	5.74	4	7	7	9	1394	157.805	6.12549
H3BN98	Uncharacterized protein (Fragment) OS=Homo sapiens OX=9606 PE=4 SV=2 - [H3BN98_HUMAN]	15.5942	19.41	9	1	5	9	237	27.1504	9.5542
Q9Y678	Coatomer subunit gamma-1 OS=Homo sapiens OX=9606 GN=COPG1 PE=1 SV=1 - [COPG1_HUMAN]	15.5472	9.5	4	7	7	7	874	97.6555	5.46533
P11498	Pyruvate carboxylase, mitochondrial OS=Homo sapiens OX=9606 GN=PC PE=1 SV=2 - [PYC_HUMAN]	15.5269	7.64	4	8	8	8	1178	129.551	6.84424
Q15084-3	Isoform 3 of Protein disulfide-isomerase A6 OS=Homo sapiens OX=9606 GN=PDIA6 - [PDIA6_HUMAN]	15.482	14.65	5	5	5	6	437	47.8081	5.08447
P31689	DnaJ homolog subfamily A member 1 OS=Homo sapiens OX=9606 GN=DNAJA1 PE=1 SV=2 - [DNJA1_HUMAN]	15.4816	21.66	16	5	6	6	397	44.8395	7.07861
Q99832-3	Isoform 3 of T-complex protein 1 subunit eta OS=Homo sapiens OX=9606 GN=CCT7 - [TCPH_HUMAN]	15.4799	17.43	5	7	7	7	499	54.7695	7.6792
P10599	Thioredoxin OS=Homo sapiens OX=9606 GN=TXN PE=1 SV=3 - [THIO_HUMAN]	15.3972	32.38	2	3	3	6	105	11.7297	4.91943
Q07065	Cytoskeleton-associated protein 4 OS=Homo sapiens OX=9606 GN=CKAP4 PE=1 SV=2 - [CKAP4_HUMAN]	15.3806	12.29	1	5	5	5	602	65.9827	5.92236
F8VPD4	CAD protein OS=Homo sapiens OX=9606 GN=CAD PE=1 SV=1 - [F8VPD4_HUMAN]	15.3517	6.24	4	10	10	10	2162	235.873	6.55127
P17096	High mobility group protein HMG-I/HMG-Y OS=Homo sapiens OX=9606 GN=HMGA1 PE=1 SV=3 - [HMGA1_HUMAN]	15.3125	41.12	3	3	3	4	107	11.6691	10.3159
Q13751	Laminin subunit beta-3 OS=Homo sapiens OX=9606 GN=LAMB3 PE=1 SV=1 - [LAMB3_HUMAN]	15.1053	9.13	2	8	8	8	1172	129.489	7.21045
Q9UJV9	Probable ATP-dependent RNA helicase DDX41 OS=Homo sapiens OX=9606 GN=DDX41 PE=1 SV=2 - [DDX41_HUMAN]	15.0418	11.74	5	5	5	5	622	69.793	6.84424
Q8IV48	3'-5' exoribonuclease 1 OS=Homo sapiens OX=9606 GN=ERI1 PE=1 SV=3 - [ERI1_HUMAN]	15.0227	18.62	2	6	6	6	349	40.0382	6.69775
R4GMT0	Alpha-centractin OS=Homo sapiens OX=9606 GN=ACTR1A PE=1 SV=1 - [R4GMT0_HUMAN]	14.8999	27.11	4	6	6	6	332	37.4099	5.65576
P62906	60S ribosomal protein L10a OS=Homo sapiens OX=9606 GN=RPL10A PE=1 SV=2 - [RL10A_HUMAN]	14.8972	35.48	1	6	6	6	217	24.8155	9.93506
O00410-2	Isoform 2 of Importin-5 OS=Homo sapiens OX=9606 GN=IPO5 - [IPO5_HUMAN]	14.8148	7.14	5	6	6	6	1037	116.906	4.95752
P49756	RNA-binding protein 25 OS=Homo sapiens OX=9606 GN=RBM25 PE=1 SV=3 - [RBM25_HUMAN]	14.8061	11.98	6	8	8	11	843	100.124	6.31592
F8VVM2	Phosphate carrier protein, mitochondrial OS=Homo sapiens OX=9606 GN=SLC25A3 PE=1 SV=1 - [F8VVM2_HUMAN]	14.7871	25.31	6	6	6	6	324	36.1376	9.26123
O95831-3	Isoform 3 of Apoptosis-inducing factor 1, mitochondrial OS=Homo sapiens OX=9606 GN=AIFM1 - [AIFM1_HUMAN]	14.7793	20.36	7	8	8	8	609	66.2536	8.93896
Q96EY7	Pentatricopeptide repeat domain-containing protein 3, mitochondrial OS=Homo sapiens OX=9606 GN=PTCD3 PE=1 SV=3 - [PTCD3_HUMAN]	14.7657	13.5	16	7	8	8	689	78.4997	6.41748
P52294	Importin subunit alpha-5 OS=Homo sapiens OX=9606 GN=KPNA1 PE=1 SV=3 - [IMA5_HUMAN]	14.752	15.43	7	3	7	7	538	60.1836	5.0083
Q9NW13-2	Isoform 2 of RNA-binding protein 28 OS=Homo sapiens OX=9606 GN=RBM28 - [RBM28_HUMAN]	14.6107	11	2	5	5	5	618	69.8802	8.54346
Q86V81	THO complex subunit 4 OS=Homo sapiens OX=9606 GN=ALYREF PE=1 SV=3 - [THOC4_HUMAN]	14.5581	21.79	2	3	3	4	257	26.8716	11.1509
A0A1W2PNV4	Uncharacterized protein OS=Homo sapiens OX=9606 PE=4 SV=1 - [A0A1W2PNV4_HUMAN]	14.5412	19.88	10	5	8	10	684	75.8248	8.5874
Q16543	Hsp90 co-chaperone Cdc37 OS=Homo sapiens OX=9606 GN=CDC37 PE=1 SV=1 - [CDC37_HUMAN]	14.4715	21.43	5	6	6	6	378	44.44	5.24951
Q9P2J5-2	Isoform 2 of Leucine--tRNA ligase, cytoplasmic OS=Homo sapiens OX=9606 GN=LARS - [SYLC_HUMAN]	14.4604	10.96	3	8	8	8	1122	127.955	7.03467
Q8IY81	pre-rRNA processing protein FTSJ3 OS=Homo sapiens OX=9606 GN=FTSJ3 PE=1 SV=2 - [SPB1_HUMAN]	14.4435	10.74	2	8	8	8	847	96.4992	8.39697
Q13243	Serine/arginine-rich splicing factor 5 OS=Homo sapiens OX=9606 GN=SRSF5 PE=1 SV=1 - [SRSF5_HUMAN]	14.4361	19.49	6	3	5	6	272	31.2453	11.5903
P46778	60S ribosomal protein L21 OS=Homo sapiens OX=9606 GN=RPL21 PE=1 SV=2 - [RL21_HUMAN]	14.4165	25.62	3	4	4	5	160	18.5531	10.4917
Q92900-2	Isoform 2 of Regulator of nonsense transcripts 1 OS=Homo sapiens OX=9606 GN=UPF1 - [RENT1_HUMAN]	14.4098	9.84	2	8	8	8	1118	122.958	6.68311
E9PDU5	WD repeat-containing protein 6 OS=Homo sapiens OX=9606 GN=WDR6 PE=1 SV=1 - [E9PDU5_HUMAN]	14.3232	10.19	5	6	6	6	1070	116.095	7.13721
P62913-2	Isoform 2 of 60S ribosomal protein L11 OS=Homo sapiens OX=9606 GN=RPL11 - [RL11_HUMAN]	14.2972	20.9	4	4	4	5	177	20.1116	9.59814
O95793-2	Isoform Short of Double-stranded RNA-binding protein Staufen homolog 1 OS=Homo sapiens OX=9606 GN=STAU1 - [STAU1_HUMAN]	14.2871	15.12	6	5	6	7	496	54.8996	9.51025
O43395	U4/U6 small nuclear ribonucleoprotein Prp3 OS=Homo sapiens OX=9606 GN=PRPF3 PE=1 SV=2 - [PRPF3_HUMAN]	14.2635	11.86	2	7	7	7	683	77.4809	9.49561
Q01581	Hydroxymethylglutaryl-CoA synthase, cytoplasmic OS=Homo sapiens OX=9606 GN=HMGCS1 PE=1 SV=2 - [HMCS1_HUMAN]	14.2481	16.15	4	6	6	6	520	57.2574	5.41455
C9JXB8	60S ribosomal protein L24 OS=Homo sapiens OX=9606 GN=RPL24 PE=1 SV=1 - [C9JXB8_HUMAN]	14.1803	38.84	3	5	5	6	121	14.3598	11.312
P51659	Peroxisomal multifunctional enzyme type 2 OS=Homo sapiens OX=9606 GN=HSD17B4 PE=1 SV=3 - [DHB4_HUMAN]	14.1324	10.19	8	5	5	5	736	79.6363	8.83643
Q01844-6	Isoform 6 of RNA-binding protein EWS OS=Homo sapiens OX=9606 GN=EWSR1 - [EWS_HUMAN]	14.1098	12	10	5	5	5	600	62.469	9.39307
Q01105-2	Isoform 2 of Protein SET OS=Homo sapiens OX=9606 GN=SET - [SET_HUMAN]	14.0628	29.24	7	5	5	7	277	32.0837	4.22119
G5E9W7	28S ribosomal protein S22, mitochondrial OS=Homo sapiens OX=9606 GN=MRPS22 PE=1 SV=1 - [G5E9W7_HUMAN]	14.0595	18.5	8	5	5	5	319	36.7829	6.81494
Q9H223	EH domain-containing protein 4 OS=Homo sapiens OX=9606 GN=EHD4 PE=1 SV=1 - [EHD4_HUMAN]	14.0578	13.12	1	5	6	6	541	61.1365	6.75635
P45974-2	Isoform Short of Ubiquitin carboxyl-terminal hydrolase 5 OS=Homo sapiens OX=9606 GN=USP5 - [UBP5_HUMAN]	14.0512	11.98	2	5	5	5	835	93.2484	5.08447
A0A0G2JL47	Large proline-rich protein BAG6 OS=Homo sapiens OX=9606 GN=BAG6 PE=1 SV=1 - [A0A0G2JL47_HUMAN]	14.0359	6.13	10	4	4	5	1077	113.395	5.69385
Q96PK6	RNA-binding protein 14 OS=Homo sapiens OX=9606 GN=RBM14 PE=1 SV=2 - [RBM14_HUMAN]	14.0313	7.92	7	5	5	5	669	69.4489	9.67139
Q16576	Histone-binding protein RBBP7 OS=Homo sapiens OX=9606 GN=RBBP7 PE=1 SV=1 - [RBBP7_HUMAN]	14.0185	17.18	6	2	6	7	425	47.7902	5.04639
Q5SSJ5-3	Isoform 3 of Heterochromatin protein 1-binding protein 3 OS=Homo sapiens OX=9606 GN=HP1BP3 - [HP1B3_HUMAN]	13.9936	18.7	6	7	7	7	401	44.4069	10.0962
F5GWX5	Chromodomain-helicase-DNA-binding protein 4 OS=Homo sapiens OX=9606 GN=CHD4 PE=1 SV=1 - [F5GWX5_HUMAN]	13.9675	4.67	13	9	9	9	1905	216.967	5.80811
P11766	Alcohol dehydrogenase class-3 OS=Homo sapiens OX=9606 GN=ADH5 PE=1 SV=4 - [ADHX_HUMAN]	13.9626	20.86	3	6	6	6	374	39.6984	7.48877
F5H365	Protein transport protein Sec23A OS=Homo sapiens OX=9606 GN=SEC23A PE=1 SV=1 - [F5H365_HUMAN]	13.9587	12.23	9	7	7	7	736	82.9156	7.45947
P35637-2	Isoform Short of RNA-binding protein FUS OS=Homo sapiens OX=9606 GN=FUS - [FUS_HUMAN]	13.9014	14.29	3	4	6	6	525	53.3228	9.36377
Q16629-3	Isoform 3 of Serine/arginine-rich splicing factor 7 OS=Homo sapiens OX=9606 GN=SRSF7 - [SRSF7_HUMAN]	13.8639	39.39	7	4	5	5	132	15.2475	9.62744
P41250	Glycine--tRNA ligase OS=Homo sapiens OX=9606 GN=GARS PE=1 SV=3 - [GARS_HUMAN]	13.8178	10.42	2	7	7	7	739	83.1126	7.03467
O00629	Importin subunit alpha-3 OS=Homo sapiens OX=9606 GN=KPNA4 PE=1 SV=1 - [IMA3_HUMAN]	13.7295	17.27	3	5	5	5	521	57.8506	4.95752
Q9NVD7	Alpha-parvin OS=Homo sapiens OX=9606 GN=PARVA PE=1 SV=1 - [PARVA_HUMAN]	13.7109	19.89	8	6	6	6	372	42.2174	5.94775
O75643	U5 small nuclear ribonucleoprotein 200 kDa helicase OS=Homo sapiens OX=9606 GN=SNRNP200 PE=1 SV=2 - [U520_HUMAN]	13.6896	5.34	2	8	8	8	2136	244.353	6.06201
P31153	S-adenosylmethionine synthase isoform type-2 OS=Homo sapiens OX=9606 GN=MAT2A PE=1 SV=1 - [METK2_HUMAN]	13.6791	24.3	3	6	6	6	395	43.6333	6.48096
Q14444-2	Isoform 2 of Caprin-1 OS=Homo sapiens OX=9606 GN=CAPRIN1 - [CAPR1_HUMAN]	13.6752	8.93	4	5	5	5	694	76.8143	5.12256
Q14141-2	Isoform I of Septin-6 OS=Homo sapiens OX=9606 GN=SEPT6 - [SEPT6_HUMAN]	13.6578	17.33	7	1	5	5	427	48.842	6.81494
Q9BZK7	F-box-like/WD repeat-containing protein TBL1XR1 OS=Homo sapiens OX=9606 GN=TBL1XR1 PE=1 SV=1 - [TBL1R_HUMAN]	13.6036	18.09	7	6	6	6	514	55.5601	5.5542
J3KPD9	NME1-NME2 readthrough OS=Homo sapiens OX=9606 GN=NME1-NME2 PE=1 SV=1 - [J3KPD9_HUMAN]	13.553	39.59	11	6	6	8	197	22.4077	9.53955
P20042	Eukaryotic translation initiation factor 2 subunit 2 OS=Homo sapiens OX=9606 GN=EIF2S2 PE=1 SV=2 - [IF2B_HUMAN]	13.5516	23.72	1	7	7	7	333	38.3644	5.79541
P84103-2	Isoform 2 of Serine/arginine-rich splicing factor 3 OS=Homo sapiens OX=9606 GN=SRSF3 - [SRSF3_HUMAN]	13.4702	38.71	3	4	5	7	124	14.1942	10.0815
C9JLU1	DNA-directed RNA polymerases I, II, and III subunit RPABC3 (Fragment) OS=Homo sapiens OX=9606 GN=POLR2H PE=1 SV=8 - [C9JLU1_HUMAN]	13.441	49.32	5	5	5	5	148	16.9143	4.67822
F8W914	Reticulon OS=Homo sapiens OX=9606 GN=RTN4 PE=1 SV=1 - [F8W914_HUMAN]	13.4263	18.26	9	5	5	7	345	37.1214	4.76709
P49591	Serine--tRNA ligase, cytoplasmic OS=Homo sapiens OX=9606 GN=SARS PE=1 SV=3 - [SYSC_HUMAN]	13.3994	15.37	2	7	7	7	514	58.7401	6.43018
O75131	Copine-3 OS=Homo sapiens OX=9606 GN=CPNE3 PE=1 SV=1 - [CPNE3_HUMAN]	13.2483	9.68	20	4	4	5	537	60.0921	5.84619
Q15233-2	Isoform 2 of Non-POU domain-containing octamer-binding protein OS=Homo sapiens OX=9606 GN=NONO - [NONO_HUMAN]	13.2481	16.23	5	4	5	5	382	43.8381	8.63135
Q96RS6-3	Isoform 3 of NudC domain-containing protein 1 OS=Homo sapiens OX=9606 GN=NUDCD1 - [NUDC1_HUMAN]	13.1565	18.95	3	7	7	7	496	56.5783	5.10986
O95433	Activator of 90 kDa heat shock protein ATPase homolog 1 OS=Homo sapiens OX=9606 GN=AHSA1 PE=1 SV=1 - [AHSA1_HUMAN]	13.1407	20.71	7	5	5	5	338	38.2503	5.52881
Q9H0U4	Ras-related protein Rab-1B OS=Homo sapiens OX=9606 GN=RAB1B PE=1 SV=1 - [RAB1B_HUMAN]	13.0785	36.32	65	4	6	7	201	22.1572	5.73193
Q8WVM0	Dimethyladenosine transferase 1, mitochondrial OS=Homo sapiens OX=9606 GN=TFB1M PE=1 SV=1 - [TFB1M_HUMAN]	13.016	23.99	1	7	7	7	346	39.518	9.26123
Q9Y221	60S ribosome subunit biogenesis protein NIP7 homolog OS=Homo sapiens OX=9606 GN=NIP7 PE=1 SV=1 - [NIP7_HUMAN]	13.014	29.44	5	4	4	6	180	20.4495	8.51416
Q9H0D6-2	Isoform 2 of 5'-3' exoribonuclease 2 OS=Homo sapiens OX=9606 GN=XRN2 - [XRN2_HUMAN]	12.9514	9.04	2	5	5	5	874	99.8981	8.01611
A0A024R7W5	YTH domain family, member 3, isoform CRA_a OS=Homo sapiens OX=9606 GN=YTHDF3 PE=1 SV=1 - [A0A024R7W5_HUMAN]	12.8714	14.79	5	5	6	11	534	58.2752	9.23193
P56537	Eukaryotic translation initiation factor 6 OS=Homo sapiens OX=9606 GN=EIF6 PE=1 SV=1 - [IF6_HUMAN]	12.7894	21.63	6	4	4	4	245	26.5822	4.67822
P09936	Ubiquitin carboxyl-terminal hydrolase isozyme L1 OS=Homo sapiens OX=9606 GN=UCHL1 PE=1 SV=2 - [UCHL1_HUMAN]	12.7794	27.35	5	5	5	5	223	24.8085	5.47803
P55036	26S proteasome non-ATPase regulatory subunit 4 OS=Homo sapiens OX=9606 GN=PSMD4 PE=1 SV=1 - [PSMD4_HUMAN]	12.7457	16.71	5	4	5	5	377	40.7112	4.79248
P60891	Ribose-phosphate pyrophosphokinase 1 OS=Homo sapiens OX=9606 GN=PRPS1 PE=1 SV=2 - [PRPS1_HUMAN]	12.7148	21.38	5	2	5	5	318	34.8119	6.97607
A0A286YF22	D-3-phosphoglycerate dehydrogenase OS=Homo sapiens OX=9606 GN=PHGDH PE=1 SV=1 - [A0A286YF22_HUMAN]	12.7074	17.11	13	7	7	7	526	55.903	6.7124
P62847-2	Isoform 2 of 40S ribosomal protein S24 OS=Homo sapiens OX=9606 GN=RPS24 - [RS24_HUMAN]	12.6703	30	6	3	3	4	130	15.0592	10.8872
O95758-1	Isoform 1 of Polypyrimidine tract-binding protein 3 OS=Homo sapiens OX=9606 GN=PTBP3 - [PTBP3_HUMAN]	12.6282	10.17	14	2	4	5	521	56.4664	9.21729
Q14195	Dihydropyrimidinase-related protein 3 OS=Homo sapiens OX=9606 GN=DPYSL3 PE=1 SV=1 - [DPYL3_HUMAN]	12.6235	16.49	8	5	7	7	570	61.9241	6.49365
P09012	U1 small nuclear ribonucleoprotein A OS=Homo sapiens OX=9606 GN=SNRPA PE=1 SV=3 - [SNRPA_HUMAN]	12.6007	16.31	7	3	5	6	282	31.2592	9.83252
P35237	Serpin B6 OS=Homo sapiens OX=9606 GN=SERPINB6 PE=1 SV=3 - [SPB6_HUMAN]	12.5453	21.28	3	5	5	5	376	42.5941	5.2749
Q92769-3	Isoform 2 of Histone deacetylase 2 OS=Homo sapiens OX=9606 GN=HDAC2 - [HDAC2_HUMAN]	12.5406	15.5	11	2	6	6	458	51.9653	5.74463
Q9Y3B7-2	Isoform 2 of 39S ribosomal protein L11, mitochondrial OS=Homo sapiens OX=9606 GN=MRPL11 - [RM11_HUMAN]	12.5395	24.7	4	3	3	4	166	18.194	9.72998
H0YD13	CD44 antigen OS=Homo sapiens OX=9606 GN=CD44 PE=1 SV=2 - [H0YD13_HUMAN]	12.5293	28.16	29	5	5	5	206	22.6686	8.19189
C9JQV0	Uncharacterized protein C7orf50 (Fragment) OS=Homo sapiens OX=9606 GN=C7orf50 PE=1 SV=1 - [C9JQV0_HUMAN]	12.4958	35.94	4	4	4	4	192	21.8697	9.64209
O14776-2	Isoform 2 of Transcription elongation regulator 1 OS=Homo sapiens OX=9606 GN=TCERG1 - [TCRG1_HUMAN]	12.4952	6.69	4	5	5	5	1077	121.614	8.54346
H0Y6E7	RNA-binding motif protein, X chromosome (Fragment) OS=Homo sapiens OX=9606 GN=RBMX PE=1 SV=2 - [H0Y6E7_HUMAN]	12.4618	19.18	11	5	5	5	292	31.8364	9.84717
P61964	WD repeat-containing protein 5 OS=Homo sapiens OX=9606 GN=WDR5 PE=1 SV=1 - [WDR5_HUMAN]	12.4403	18.86	2	5	5	6	334	36.5655	8.26514
P07237	Protein disulfide-isomerase OS=Homo sapiens OX=9606 GN=P4HB PE=1 SV=3 - [PDIA1_HUMAN]	12.418	10.63	10	5	5	5	508	57.0807	4.86865
Q9UHB9-4	Isoform 4 of Signal recognition particle subunit SRP68 OS=Homo sapiens OX=9606 GN=SRP68 - [SRP68_HUMAN]	12.4067	10.87	4	6	6	6	589	66.0671	7.1958
P11908	Ribose-phosphate pyrophosphokinase 2 OS=Homo sapiens OX=9606 GN=PRPS2 PE=1 SV=2 - [PRPS2_HUMAN]	12.3509	21.38	8	2	5	5	318	34.747	6.60986
C9J9W2	LIM and SH3 domain protein 1 (Fragment) OS=Homo sapiens OX=9606 GN=LASP1 PE=1 SV=1 - [C9J9W2_HUMAN]	12.301	26.51	5	4	4	5	166	18.9683	9.01221
Q13283	Ras GTPase-activating protein-binding protein 1 OS=Homo sapiens OX=9606 GN=G3BP1 PE=1 SV=1 - [G3BP1_HUMAN]	12.2711	18.67	2	7	7	8	466	52.1321	5.51611
Q9H2G2-2	Isoform 2 of STE20-like serine/threonine-protein kinase OS=Homo sapiens OX=9606 GN=SLK - [SLK_HUMAN]	12.27	4.73	2	4	5	5	1204	138.91	5.09717
P62805	Histone H4 OS=Homo sapiens OX=9606 GN=HIST1H4A PE=1 SV=2 - [H4_HUMAN]	12.253	42.72	1	4	4	5	103	11.3604	11.356
P04632	Calpain small subunit 1 OS=Homo sapiens OX=9606 GN=CAPNS1 PE=1 SV=1 - [CPNS1_HUMAN]	12.1967	38.06	11	7	7	7	268	28.2977	5.19873
P00505	Aspartate aminotransferase, mitochondrial OS=Homo sapiens OX=9606 GN=GOT2 PE=1 SV=3 - [AATM_HUMAN]	12.1357	16.98	2	5	5	5	430	47.4873	9.01221
P08579	U2 small nuclear ribonucleoprotein B'' OS=Homo sapiens OX=9606 GN=SNRPB2 PE=1 SV=1 - [RU2B_HUMAN]	12.0952	19.56	1	3	5	5	225	25.4701	9.71533
Q14258	E3 ubiquitin/ISG15 ligase TRIM25 OS=Homo sapiens OX=9606 GN=TRIM25 PE=1 SV=2 - [TRI25_HUMAN]	11.9836	16.51	1	7	7	7	630	70.9277	8.08936
Q12765	Secernin-1 OS=Homo sapiens OX=9606 GN=SCRN1 PE=1 SV=2 - [SCRN1_HUMAN]	11.9664	15.7	10	6	6	6	414	46.3525	4.75439
P47813	Eukaryotic translation initiation factor 1A, X-chromosomal OS=Homo sapiens OX=9606 GN=EIF1AX PE=1 SV=2 - [IF1AX_HUMAN]	11.9475	39.58	4	6	6	6	144	16.4502	5.23682
P24534	Elongation factor 1-beta OS=Homo sapiens OX=9606 GN=EEF1B2 PE=1 SV=3 - [EF1B_HUMAN]	11.921	40.89	4	5	6	6	225	24.7483	4.66553
H0Y4R1	Inosine-5'-monophosphate dehydrogenase 2 (Fragment) OS=Homo sapiens OX=9606 GN=IMPDH2 PE=1 SV=1 - [H0Y4R1_HUMAN]	11.8868	15.96	12	6	6	6	470	51.0352	8.17725
O95232	Luc7-like protein 3 OS=Homo sapiens OX=9606 GN=LUC7L3 PE=1 SV=2 - [LC7L3_HUMAN]	11.867	15.28	4	4	4	4	432	51.4351	9.78857
P54136-2	Isoform Monomeric of Arginine--tRNA ligase, cytoplasmic OS=Homo sapiens OX=9606 GN=RARS - [SYRC_HUMAN]	11.8288	14.8	2	7	7	7	588	67.0975	6.55127
O15042-2	Isoform 2 of U2 snRNP-associated SURP motif-containing protein OS=Homo sapiens OX=9606 GN=U2SURP - [SR140_HUMAN]	11.8252	8.27	7	7	7	7	1028	118.162	8.47021
Q9Y265	RuvB-like 1 OS=Homo sapiens OX=9606 GN=RUVBL1 PE=1 SV=1 - [RUVB1_HUMAN]	11.7906	12.72	5	4	4	4	456	50.1963	6.41748
Q99613-2	Isoform 2 of Eukaryotic translation initiation factor 3 subunit C OS=Homo sapiens OX=9606 GN=EIF3C - [EIF3C_HUMAN]	11.7872	11.18	5	7	7	8	903	104.036	5.63037
K7EQ02	DAZ-associated protein 1 (Fragment) OS=Homo sapiens OX=9606 GN=DAZAP1 PE=1 SV=2 - [K7EQ02_HUMAN]	11.7657	14.37	5	3	3	4	327	34.9981	7.85498
P47914	60S ribosomal protein L29 OS=Homo sapiens OX=9606 GN=RPL29 PE=1 SV=2 - [RL29_HUMAN]	11.7431	14.47	1	2	2	4	159	17.7411	11.6636
Q92466	DNA damage-binding protein 2 OS=Homo sapiens OX=9606 GN=DDB2 PE=1 SV=1 - [DDB2_HUMAN]	11.7235	11.71	6	4	4	4	427	47.8334	9.46631
P22102-2	Isoform Short of Trifunctional purine biosynthetic protein adenosine-3 OS=Homo sapiens OX=9606 GN=GART - [PUR2_HUMAN]	11.663	13.63	7	4	4	4	433	46.0038	6.78564
P33991	DNA replication licensing factor MCM4 OS=Homo sapiens OX=9606 GN=MCM4 PE=1 SV=5 - [MCM4_HUMAN]	11.6596	7.07	2	6	6	6	863	96.4976	6.7417
P33993	DNA replication licensing factor MCM7 OS=Homo sapiens OX=9606 GN=MCM7 PE=1 SV=4 - [MCM7_HUMAN]	11.6493	8.76	4	5	5	5	719	81.2566	6.45557
Q96I99	Succinate--CoA ligase [GDP-forming] subunit beta, mitochondrial OS=Homo sapiens OX=9606 GN=SUCLG2 PE=1 SV=2 - [SUCB2_HUMAN]	11.6384	12.27	4	5	5	5	432	46.4814	6.39209
P35659	Protein DEK OS=Homo sapiens OX=9606 GN=DEK PE=1 SV=1 - [DEK_HUMAN]	11.6371	16	7	6	6	6	375	42.6479	8.55811
P40121-2	Isoform 2 of Macrophage-capping protein OS=Homo sapiens OX=9606 GN=CAPG - [CAPG_HUMAN]	11.622	14.71	5	4	4	4	333	36.8337	7.1958
B1AHB1	DNA helicase OS=Homo sapiens OX=9606 GN=MCM5 PE=1 SV=1 - [B1AHB1_HUMAN]	11.6207	11.43	2	6	6	6	691	77.5437	8.60205
K7EJL1	AP-1 complex subunit mu-1 OS=Homo sapiens OX=9606 GN=AP1M1 PE=1 SV=1 - [K7EJL1_HUMAN]	11.5988	24.22	7	6	6	9	351	40.2709	7.59131
Q9UMS4	Pre-mRNA-processing factor 19 OS=Homo sapiens OX=9606 GN=PRPF19 PE=1 SV=1 - [PRP19_HUMAN]	11.5311	17.66	3	4	4	5	504	55.1463	6.60986
P62318-2	Isoform 2 of Small nuclear ribonucleoprotein Sm D3 OS=Homo sapiens OX=9606 GN=SNRPD3 - [SMD3_HUMAN]	11.4684	33.33	3	3	3	4	120	13.2829	8.90967
P21283	V-type proton ATPase subunit C 1 OS=Homo sapiens OX=9606 GN=ATP6V1C1 PE=1 SV=4 - [VATC1_HUMAN]	11.3536	14.92	2	5	5	5	382	43.914	7.45947
P49773	Histidine triad nucleotide-binding protein 1 OS=Homo sapiens OX=9606 GN=HINT1 PE=1 SV=2 - [HINT1_HUMAN]	11.3435	50.79	5	4	4	4	126	13.7931	6.94678
Q15293	Reticulocalbin-1 OS=Homo sapiens OX=9606 GN=RCN1 PE=1 SV=1 - [RCN1_HUMAN]	11.3318	12.99	2	5	5	5	331	38.8662	4.99561
P07954-2	Isoform Cytoplasmic of Fumarate hydratase, mitochondrial OS=Homo sapiens OX=9606 GN=FH - [FUMH_HUMAN]	11.3028	13.06	2	3	3	3	467	50.1807	7.40088
P55084-2	Isoform 2 of Trifunctional enzyme subunit beta, mitochondrial OS=Homo sapiens OX=9606 GN=HADHB - [ECHB_HUMAN]	11.2539	22.79	7	6	6	7	452	48.8482	9.17334
D6RFM5	Succinate dehydrogenase [ubiquinone] flavoprotein subunit, mitochondrial OS=Homo sapiens OX=9606 GN=SDHA PE=1 SV=1 - [D6RFM5_HUMAN]	11.2431	18.35	6	8	8	8	583	63.5267	7.23975
O75400-2	Isoform 2 of Pre-mRNA-processing factor 40 homolog A OS=Homo sapiens OX=9606 GN=PRPF40A - [PR40A_HUMAN]	11.2103	8.17	5	6	6	6	930	105.86	7.98682
Q9Y266	Nuclear migration protein nudC OS=Homo sapiens OX=9606 GN=NUDC PE=1 SV=1 - [NUDC_HUMAN]	11.1613	16.01	3	4	4	4	331	38.2191	5.37646
P19105	Myosin regulatory light chain 12A OS=Homo sapiens OX=9606 GN=MYL12A PE=1 SV=2 - [ML12A_HUMAN]	11.1183	35.09	6	5	5	5	171	19.7815	4.80518
P12270	Nucleoprotein TPR OS=Homo sapiens OX=9606 GN=TPR PE=1 SV=3 - [TPR_HUMAN]	11.0854	2.37	2	5	5	5	2363	267.131	5.021
P15121	Aldose reductase OS=Homo sapiens OX=9606 GN=AKR1B1 PE=1 SV=3 - [ALDR_HUMAN]	11.0493	24.05	9	6	6	6	316	35.8305	6.97607
P60866	40S ribosomal protein S20 OS=Homo sapiens OX=9606 GN=RPS20 PE=1 SV=1 - [RS20_HUMAN]	11.0462	19.33	5	2	2	4	119	13.3643	9.93506
A6NP24	Quinone oxidoreductase (Fragment) OS=Homo sapiens OX=9606 GN=CRYZ PE=1 SV=1 - [A6NP24_HUMAN]	11.0434	34.98	5	5	5	6	243	25.9657	8.88037
F8W1R7	Myosin light polypeptide 6 OS=Homo sapiens OX=9606 GN=MYL6 PE=1 SV=1 - [F8W1R7_HUMAN]	11.0129	28.28	15	4	4	4	145	16.2798	4.65283
E9PKD5	26S proteasome regulatory subunit 6A (Fragment) OS=Homo sapiens OX=9606 GN=PSMC3 PE=1 SV=2 - [E9PKD5_HUMAN]	10.9191	16.08	7	4	4	4	311	34.5923	5.33838
P62829	60S ribosomal protein L23 OS=Homo sapiens OX=9606 GN=RPL23 PE=1 SV=1 - [RL23_HUMAN]	10.9057	30.71	5	3	3	3	140	14.8561	10.5063
Q9NUQ6-2	Isoform 2 of SPATS2-like protein OS=Homo sapiens OX=9606 GN=SPATS2L - [SPS2L_HUMAN]	10.9006	18	8	7	7	7	489	54.1448	9.62744
Q15907-2	Isoform 2 of Ras-related protein Rab-11B OS=Homo sapiens OX=9606 GN=RAB11B - [RB11B_HUMAN]	10.886	34.64	7	5	5	5	179	19.9592	5.96045
Q5T653	39S ribosomal protein L2, mitochondrial OS=Homo sapiens OX=9606 GN=MRPL2 PE=1 SV=2 - [RM02_HUMAN]	10.8224	19.02	2	4	4	4	305	33.2797	11.2974
O75821	Eukaryotic translation initiation factor 3 subunit G OS=Homo sapiens OX=9606 GN=EIF3G PE=1 SV=2 - [EIF3G_HUMAN]	10.8208	21.25	6	4	4	4	320	35.5889	6.12549
C9JG97	Angio-associated migratory cell protein OS=Homo sapiens OX=9606 GN=AAMP PE=1 SV=1 - [C9JG97_HUMAN]	10.8102	12.29	5	4	4	4	415	44.6647	4.61475
Q9BQ67	Glutamate-rich WD repeat-containing protein 1 OS=Homo sapiens OX=9606 GN=GRWD1 PE=1 SV=1 - [GRWD1_HUMAN]	10.7828	11.21	2	4	4	5	446	49.3882	4.91943
P46779	60S ribosomal protein L28 OS=Homo sapiens OX=9606 GN=RPL28 PE=1 SV=3 - [RL28_HUMAN]	10.7765	27.01	8	4	4	4	137	15.7377	12.0151
F8W1T6	RNA-binding motif, single-stranded-interacting protein 2 OS=Homo sapiens OX=9606 GN=RBMS2 PE=1 SV=1 - [F8W1T6_HUMAN]	10.7416	15.41	6	3	4	4	344	37.1634	9.0708
G3V5V3	Nuclear export mediator factor NEMF (Fragment) OS=Homo sapiens OX=9606 GN=NEMF PE=1 SV=8 - [G3V5V3_HUMAN]	10.7273	5.71	7	5	5	5	998	113.878	5.84619
A0A087X142	Septin-8 OS=Homo sapiens OX=9606 GN=SEPT8 PE=1 SV=1 - [A0A087X142_HUMAN]	10.697	11.27	10	2	4	4	426	49.3251	6.20166
P08574	Cytochrome c1, heme protein, mitochondrial OS=Homo sapiens OX=9606 GN=CYC1 PE=1 SV=3 - [CY1_HUMAN]	10.6586	18.15	1	4	4	4	325	35.399	8.99756
P05556	Integrin beta-1 OS=Homo sapiens OX=9606 GN=ITGB1 PE=1 SV=2 - [ITB1_HUMAN]	10.6456	6.89	6	6	6	6	798	88.357	5.38916
O76094-2	Isoform 2 of Signal recognition particle subunit SRP72 OS=Homo sapiens OX=9606 GN=SRP72 - [SRP72_HUMAN]	10.5745	7.7	3	3	3	3	610	67.8374	9.40771
Q96KK5	Histone H2A type 1-H OS=Homo sapiens OX=9606 GN=HIST1H2AH PE=1 SV=3 - [H2A1H_HUMAN]	10.565	27.34	21	1	3	4	128	13.8978	10.8872
P21399	Cytoplasmic aconitate hydratase OS=Homo sapiens OX=9606 GN=ACO1 PE=1 SV=3 - [ACOC_HUMAN]	10.5403	6.3	1	4	4	4	889	98.3366	6.68311
P39748	Flap endonuclease 1 OS=Homo sapiens OX=9606 GN=FEN1 PE=1 SV=1 - [FEN1_HUMAN]	10.5106	15.53	4	5	5	5	380	42.5661	8.6167
A0A087WZK9	Eukaryotic translation initiation factor 3 subunit H OS=Homo sapiens OX=9606 GN=EIF3H PE=1 SV=1 - [A0A087WZK9_HUMAN]	10.5095	25.21	5	6	6	9	349	39.5648	6.39209
P51149	Ras-related protein Rab-7a OS=Homo sapiens OX=9606 GN=RAB7A PE=1 SV=1 - [RAB7A_HUMAN]	10.4996	22.22	7	4	4	4	207	23.4748	6.69775
E5RIU6	Cyclin-dependent kinase 1 (Fragment) OS=Homo sapiens OX=9606 GN=CDK1 PE=1 SV=2 - [E5RIU6_HUMAN]	10.4745	24.87	9	3	4	4	189	21.7245	8.51416
P0C0S5	Histone H2A.Z OS=Homo sapiens OX=9606 GN=H2AFZ PE=1 SV=2 - [H2AZ_HUMAN]	10.4434	23.44	12	1	3	4	128	13.5446	10.5796
Q9NXG2	THUMP domain-containing protein 1 OS=Homo sapiens OX=9606 GN=THUMPD1 PE=1 SV=2 - [THUM1_HUMAN]	10.4178	13.6	2	4	4	4	353	39.2908	7.88428
E9PLL6	60S ribosomal protein L27a OS=Homo sapiens OX=9606 GN=RPL27A PE=1 SV=1 - [E9PLL6_HUMAN]	10.3788	28.7	3	4	4	5	108	12.1935	11.4585
O43592	Exportin-T OS=Homo sapiens OX=9606 GN=XPOT PE=1 SV=2 - [XPOT_HUMAN]	10.3777	5.72	4	5	5	5	962	109.893	5.38916
P62633-8	Isoform 8 of Cellular nucleic acid-binding protein OS=Homo sapiens OX=9606 GN=CNBP - [CNBP_HUMAN]	10.3644	24.56	4	1	3	5	171	18.8583	7.57666
P62249	40S ribosomal protein S16 OS=Homo sapiens OX=9606 GN=RPS16 PE=1 SV=2 - [RS16_HUMAN]	10.345	30.14	6	5	5	5	146	16.435	10.2134
P26196	Probable ATP-dependent RNA helicase DDX6 OS=Homo sapiens OX=9606 GN=DDX6 PE=1 SV=2 - [DDX6_HUMAN]	10.3355	10.97	18	5	5	5	483	54.3823	8.66064
P62633-2	Isoform 2 of Cellular nucleic acid-binding protein OS=Homo sapiens OX=9606 GN=CNBP - [CNBP_HUMAN]	10.3352	24.12	6	1	3	5	170	18.7292	7.7085
Q14247-3	Isoform 3 of Src substrate cortactin OS=Homo sapiens OX=9606 GN=CTTN - [SRC8_HUMAN]	10.3102	15.01	5	5	5	5	513	57.4315	5.32568
P30084	Enoyl-CoA hydratase, mitochondrial OS=Homo sapiens OX=9606 GN=ECHS1 PE=1 SV=4 - [ECHM_HUMAN]	10.2995	18.62	1	4	4	4	290	31.3671	8.07471
Q9NVP1	ATP-dependent RNA helicase DDX18 OS=Homo sapiens OX=9606 GN=DDX18 PE=1 SV=2 - [DDX18_HUMAN]	10.2546	11.49	2	6	6	6	670	75.3594	9.49561
P53999	Activated RNA polymerase II transcriptional coactivator p15 OS=Homo sapiens OX=9606 GN=SUB1 PE=1 SV=3 - [TCP4_HUMAN]	10.2493	37.01	1	4	4	4	127	14.3864	9.59814
Q15785	Mitochondrial import receptor subunit TOM34 OS=Homo sapiens OX=9606 GN=TOMM34 PE=1 SV=2 - [TOM34_HUMAN]	10.2231	17.8	1	4	4	4	309	34.5378	8.98291
Q96FX7	tRNA (adenine(58)-N(1))-methyltransferase catalytic subunit TRMT61A OS=Homo sapiens OX=9606 GN=TRMT61A PE=1 SV=1 - [TRM61_HUMAN]	10.1936	30.45	2	5	5	5	289	31.3619	7.35693
P28482-2	Isoform 2 of Mitogen-activated protein kinase 1 OS=Homo sapiens OX=9606 GN=MAPK1 - [MK01_HUMAN]	10.1762	18.67	32	4	4	4	316	36.4086	6.52197
F5GYN4	Ubiquitin thioesterase OTUB1 OS=Homo sapiens OX=9606 GN=OTUB1 PE=1 SV=1 - [F5GYN4_HUMAN]	10.0979	24.9	7	5	5	5	241	28.033	5.2876
P49589-2	Isoform 2 of Cysteine--tRNA ligase, cytoplasmic OS=Homo sapiens OX=9606 GN=CARS - [SYCC_HUMAN]	10.0944	8.4	4	5	5	5	726	82.7939	7.02002
P36542-2	Isoform Heart of ATP synthase subunit gamma, mitochondrial OS=Homo sapiens OX=9606 GN=ATP5F1C - [ATPG_HUMAN]	10.0899	18.52	2	5	5	5	297	32.8602	9.30518
Q96D46	60S ribosomal export protein NMD3 OS=Homo sapiens OX=9606 GN=NMD3 PE=1 SV=1 - [NMD3_HUMAN]	10.0563	16.5	6	6	6	6	503	57.5659	7.13721
A0A1W2PPZ5	Transcription elongation factor A protein 1 OS=Homo sapiens OX=9606 GN=TCEA1 PE=1 SV=1 - [A0A1W2PPZ5_HUMAN]	10.0344	20.93	15	5	5	5	301	33.914	8.38232
Q9BVP2-2	Isoform 2 of Guanine nucleotide-binding protein-like 3 OS=Homo sapiens OX=9606 GN=GNL3 - [GNL3_HUMAN]	10.0201	11.73	5	6	6	6	537	60.5025	8.79248
P61088	Ubiquitin-conjugating enzyme E2 N OS=Homo sapiens OX=9606 GN=UBE2N PE=1 SV=1 - [UBE2N_HUMAN]	9.94704	25	6	3	3	3	152	17.127	6.56592
O43776	Asparagine--tRNA ligase, cytoplasmic OS=Homo sapiens OX=9606 GN=NARS PE=1 SV=1 - [SYNC_HUMAN]	9.93452	12.59	6	6	6	6	548	62.9025	6.25244
E7EWK3	ATP-dependent RNA helicase DHX36 (Fragment) OS=Homo sapiens OX=9606 GN=DHX36 PE=1 SV=1 - [E7EWK3_HUMAN]	9.90532	10.16	7	5	5	5	797	91.3732	7.28369
P18077	60S ribosomal protein L35a OS=Homo sapiens OX=9606 GN=RPL35A PE=1 SV=2 - [RL35A_HUMAN]	9.89282	31.82	4	4	4	7	110	12.5298	11.063
P52943	Cysteine-rich protein 2 OS=Homo sapiens OX=9606 GN=CRIP2 PE=1 SV=1 - [CRIP2_HUMAN]	9.87168	26.44	4	3	3	3	208	22.478	8.71924
Q8WVC2	40S ribosomal protein S21 OS=Homo sapiens OX=9606 GN=RPS21 PE=1 SV=1 - [Q8WVC2_HUMAN]	9.86685	45.68	3	4	4	4	81	8.84446	8.49951
P52209-2	Isoform 2 of 6-phosphogluconate dehydrogenase, decarboxylating OS=Homo sapiens OX=9606 GN=PGD - [6PGD_HUMAN]	9.84621	13.4	5	5	5	5	470	51.8393	7.44482
P61026	Ras-related protein Rab-10 OS=Homo sapiens OX=9606 GN=RAB10 PE=1 SV=1 - [RAB10_HUMAN]	9.8085	16.5	59	1	3	4	200	22.5266	8.38232
Q9BT78-2	Isoform 2 of COP9 signalosome complex subunit 4 OS=Homo sapiens OX=9606 GN=COPS4 - [CSN4_HUMAN]	9.80357	17.33	5	4	4	4	352	40.1717	6.94678
Q05048	Cleavage stimulation factor subunit 1 OS=Homo sapiens OX=9606 GN=CSTF1 PE=1 SV=1 - [CSTF1_HUMAN]	9.80212	12.3	3	4	4	5	431	48.3267	6.58057
O94804	Serine/threonine-protein kinase 10 OS=Homo sapiens OX=9606 GN=STK10 PE=1 SV=1 - [STK10_HUMAN]	9.79088	4.55	1	3	4	4	968	112.065	6.94678
E9PL38	26S proteasome non-ATPase regulatory subunit 13 (Fragment) OS=Homo sapiens OX=9606 GN=PSMD13 PE=1 SV=1 - [E9PL38_HUMAN]	9.78493	17.87	6	4	4	4	263	29.7364	6.30322
Q9Y676	28S ribosomal protein S18b, mitochondrial OS=Homo sapiens OX=9606 GN=MRPS18B PE=1 SV=1 - [RT18B_HUMAN]	9.74368	16.28	2	4	4	4	258	29.377	9.37842
E5RJR5	S-phase kinase-associated protein 1 OS=Homo sapiens OX=9606 GN=SKP1 PE=1 SV=1 - [E5RJR5_HUMAN]	9.73539	20.25	6	3	3	5	163	18.7083	4.70361
J3KTC1	RNA-binding protein Musashi homolog 2 (Fragment) OS=Homo sapiens OX=9606 GN=MSI2 PE=1 SV=8 - [J3KTC1_HUMAN]	9.73126	33.57	7	3	3	3	140	15.4498	9.49561
P00492	Hypoxanthine-guanine phosphoribosyltransferase OS=Homo sapiens OX=9606 GN=HPRT1 PE=1 SV=2 - [HPRT_HUMAN]	9.69309	31.19	1	4	4	4	218	24.5636	6.68311
A0A0B4J1R6	Transketolase OS=Homo sapiens OX=9606 GN=TKT PE=1 SV=1 - [A0A0B4J1R6_HUMAN]	9.68046	12.69	4	5	5	5	457	49.8789	7.91357
Q9BZE4-3	Isoform 3 of Nucleolar GTP-binding protein 1 OS=Homo sapiens OX=9606 GN=GTPBP4 - [NOG1_HUMAN]	9.6781	11.97	4	5	5	5	518	60.0134	9.39307
Q13547	Histone deacetylase 1 OS=Homo sapiens OX=9606 GN=HDAC1 PE=1 SV=1 - [HDAC1_HUMAN]	9.66695	10.79	11	1	5	5	482	55.0677	5.47803
G8JLB3	tRNA pseudouridine synthase (Fragment) OS=Homo sapiens OX=9606 GN=PUS1 PE=1 SV=1 - [G8JLB3_HUMAN]	9.61918	16.41	9	6	6	6	384	42.8936	8.47021
Q6DD87	Zinc finger protein 787 OS=Homo sapiens OX=9606 GN=ZNF787 PE=1 SV=4 - [ZN787_HUMAN]	9.56016	10.47	1	3	3	3	382	40.4026	7.95752
O94925-3	Isoform 3 of Glutaminase kidney isoform, mitochondrial OS=Homo sapiens OX=9606 GN=GLS - [GLSK_HUMAN]	9.53422	9.87	5	4	4	4	598	65.4179	7.88428
Q99459	Cell division cycle 5-like protein OS=Homo sapiens OX=9606 GN=CDC5L PE=1 SV=2 - [CDC5L_HUMAN]	9.52464	5.74	1	5	5	5	802	92.1937	8.17725
Q8WWY3-4	Isoform 4 of U4/U6 small nuclear ribonucleoprotein Prp31 OS=Homo sapiens OX=9606 GN=PRPF31 - [PRP31_HUMAN]	9.51073	10.18	8	4	4	4	491	54.8749	6.58057
Q9Y2Z0-2	Isoform 2 of Protein SGT1 homolog OS=Homo sapiens OX=9606 GN=SUGT1 - [SGT1_HUMAN]	9.50376	15.32	2	4	4	4	333	37.7809	5.21143
Q9HC36	rRNA methyltransferase 3, mitochondrial OS=Homo sapiens OX=9606 GN=MRM3 PE=1 SV=2 - [MRM3_HUMAN]	9.37896	14.05	3	4	4	4	420	46.9904	8.73389
Q9NWT1	p21-activated protein kinase-interacting protein 1 OS=Homo sapiens OX=9606 GN=PAK1IP1 PE=1 SV=2 - [PK1IP_HUMAN]	9.35506	12.5	1	4	4	4	392	43.9359	8.90967
G3V1Q4	Septin-7 OS=Homo sapiens OX=9606 GN=SEPT7 PE=1 SV=2 - [G3V1Q4_HUMAN]	9.33339	13.97	8	3	4	4	401	46.5368	8.22119
P33176	Kinesin-1 heavy chain OS=Homo sapiens OX=9606 GN=KIF5B PE=1 SV=1 - [KINH_HUMAN]	9.30818	7.17	1	5	5	5	963	109.617	6.50732
Q15181	Inorganic pyrophosphatase OS=Homo sapiens OX=9606 GN=PPA1 PE=1 SV=2 - [IPYR_HUMAN]	9.24804	29.41	2	6	6	6	289	32.6392	5.85889
E9PES6	High mobility group protein B3 (Fragment) OS=Homo sapiens OX=9606 GN=HMGB3 PE=1 SV=1 - [E9PES6_HUMAN]	9.09339	32.03	4	5	5	5	153	17.511	9.78857
E7ETC2	Serine/threonine-protein phosphatase OS=Homo sapiens OX=9606 GN=PPP3CA PE=1 SV=1 - [E7ETC2_HUMAN]	9.08387	11.35	18	4	4	4	423	47.7845	5.73193
P78406	mRNA export factor OS=Homo sapiens OX=9606 GN=RAE1 PE=1 SV=1 - [RAE1L_HUMAN]	9.07076	14.95	4	4	4	4	368	40.9419	7.82568
P24752	Acetyl-CoA acetyltransferase, mitochondrial OS=Homo sapiens OX=9606 GN=ACAT1 PE=1 SV=1 - [THIL_HUMAN]	9.01738	10.07	4	3	3	3	427	45.1706	8.85107
O00303	Eukaryotic translation initiation factor 3 subunit F OS=Homo sapiens OX=9606 GN=EIF3F PE=1 SV=1 - [EIF3F_HUMAN]	9.00643	13.45	3	4	4	4	357	37.5402	5.45264
O60684	Importin subunit alpha-7 OS=Homo sapiens OX=9606 GN=KPNA6 PE=1 SV=1 - [IMA7_HUMAN]	8.95725	13.43	4	2	6	6	536	59.9915	4.98291
C9JQD4	Peptidyl-prolyl cis-trans isomerase (Fragment) OS=Homo sapiens OX=9606 GN=PPIH PE=1 SV=1 - [C9JQD4_HUMAN]	8.95472	25	5	4	4	5	144	15.79	8.71924
P19525-2	Isoform 2 of Interferon-induced, double-stranded RNA-activated protein kinase OS=Homo sapiens OX=9606 GN=EIF2AK2 - [E2AK2_HUMAN]	8.95434	10.98	4	4	4	4	510	57.3552	8.03076
H7BZJ3	Protein disulfide-isomerase A3 (Fragment) OS=Homo sapiens OX=9606 GN=PDIA3 PE=1 SV=1 - [H7BZJ3_HUMAN]	8.9341	29.27	1	1	3	3	123	13.5108	7.29834
J3KT73	60S ribosomal protein L38 OS=Homo sapiens OX=9606 GN=RPL38 PE=1 SV=1 - [J3KT73_HUMAN]	8.93204	39.06	4	3	3	3	64	7.56027	9.99365
P62854	40S ribosomal protein S26 OS=Homo sapiens OX=9606 GN=RPS26 PE=1 SV=3 - [RS26_HUMAN]	8.88709	31.3	2	3	3	3	115	13.0071	11.0044
Q03135	Caveolin-1 OS=Homo sapiens OX=9606 GN=CAV1 PE=1 SV=4 - [CAV1_HUMAN]	8.88154	24.16	4	3	3	3	178	20.4585	6.02393
O43818	U3 small nucleolar RNA-interacting protein 2 OS=Homo sapiens OX=9606 GN=RRP9 PE=1 SV=1 - [U3IP2_HUMAN]	8.87917	9.89	1	4	4	4	475	51.8085	7.85498
Q8WUM4	Programmed cell death 6-interacting protein OS=Homo sapiens OX=9606 GN=PDCD6IP PE=1 SV=1 - [PDC6I_HUMAN]	8.85516	8.76	6	6	6	6	868	95.9631	6.52197
P07858	Cathepsin B OS=Homo sapiens OX=9606 GN=CTSB PE=1 SV=3 - [CATB_HUMAN]	8.76436	12.09	11	4	4	4	339	37.7968	6.30322
K7EM56	40S ribosomal protein S15 OS=Homo sapiens OX=9606 GN=RPS15 PE=1 SV=2 - [K7EM56_HUMAN]	8.76307	51.79	8	3	3	3	112	12.9821	10.8872
K7EJ44	Profilin OS=Homo sapiens OX=9606 GN=PFN1 PE=1 SV=1 - [K7EJ44_HUMAN]	8.76169	26.92	3	2	2	3	104	11.3828	9.17334
H7C3I1	Hsc70-interacting protein (Fragment) OS=Homo sapiens OX=9606 GN=ST13 PE=1 SV=1 - [H7C3I1_HUMAN]	8.75517	30.14	6	4	4	4	146	16.3191	4.88135
P47897-2	Isoform 2 of Glutamine--tRNA ligase OS=Homo sapiens OX=9606 GN=QARS - [SYQ_HUMAN]	8.69612	5.1	14	3	3	3	764	86.5242	7.04932
J3QL05	Serine/arginine-rich-splicing factor 2 (Fragment) OS=Homo sapiens OX=9606 GN=SRSF2 PE=1 SV=1 - [J3QL05_HUMAN]	8.69028	20	6	3	3	3	130	15.1466	10.9604
A0A087WZF1	Lipoma-preferred partner OS=Homo sapiens OX=9606 GN=LPP PE=1 SV=1 - [A0A087WZF1_HUMAN]	8.61128	10	4	4	4	4	590	63.3416	7.2251
Q86X55-2	Isoform 2 of Histone-arginine methyltransferase CARM1 OS=Homo sapiens OX=9606 GN=CARM1 - [CARM1_HUMAN]	8.59632	8.07	6	2	2	3	384	41.8578	5.96045
Q9Y224	RNA transcription, translation and transport factor protein OS=Homo sapiens OX=9606 GN=RTRAF PE=1 SV=1 - [RTRAF_HUMAN]	8.58856	17.62	4	4	4	4	244	28.0507	6.65381
B7Z524	HBS1-like protein OS=Homo sapiens OX=9606 GN=HBS1L PE=1 SV=1 - [B7Z524_HUMAN]	8.52803	6.73	7	3	3	4	520	56.9256	8.41162
C9J4Z3	60S ribosomal protein L37a OS=Homo sapiens OX=9606 GN=RPL37A PE=1 SV=1 - [C9J4Z3_HUMAN]	8.5171	57.35	7	3	3	3	68	7.61894	10.0083
P68036-2	Isoform 2 of Ubiquitin-conjugating enzyme E2 L3 OS=Homo sapiens OX=9606 GN=UBE2L3 - [UB2L3_HUMAN]	8.50246	40.16	4	3	3	3	122	14.1123	8.92432
Q16666-3	Isoform 3 of Gamma-interferon-inducible protein 16 OS=Homo sapiens OX=9606 GN=IFI16 - [IF16_HUMAN]	8.47633	6.98	8	4	4	4	673	75.8876	9.36377
P17858	ATP-dependent 6-phosphofructokinase, liver type OS=Homo sapiens OX=9606 GN=PFKL PE=1 SV=6 - [PFKAL_HUMAN]	8.45867	5.9	5	1	3	3	780	84.9642	7.50342
B4DGU4	Catenin beta-1 OS=Homo sapiens OX=9606 GN=CTNNB1 PE=1 SV=1 - [B4DGU4_HUMAN]	8.40484	6.85	3	5	5	5	774	84.7119	5.92236
Q9UNF0-2	Isoform 2 of Protein kinase C and casein kinase substrate in neurons protein 2 OS=Homo sapiens OX=9606 GN=PACSIN2 - [PACN2_HUMAN]	8.40092	11.24	5	5	5	5	445	51.321	5.38916
E9PGM4	1,4-alpha-glucan-branching enzyme OS=Homo sapiens OX=9606 GN=GBE1 PE=1 SV=1 - [E9PGM4_HUMAN]	8.37686	8.17	2	5	5	5	661	75.9114	6.58057
H7BZN1	Choline-phosphate cytidylyltransferase A (Fragment) OS=Homo sapiens OX=9606 GN=PCYT1A PE=1 SV=1 - [H7BZN1_HUMAN]	8.37629	35.04	10	3	3	3	137	15.7597	6.27783
A0A087X054	Hypoxia up-regulated protein 1 OS=Homo sapiens OX=9606 GN=HYOU1 PE=1 SV=1 - [A0A087X054_HUMAN]	8.36578	6.94	6	4	4	4	937	104.713	5.71924
H0YAT2	28S ribosomal protein S28, mitochondrial (Fragment) OS=Homo sapiens OX=9606 GN=MRPS28 PE=1 SV=1 - [H0YAT2_HUMAN]	8.3385	25.87	8	3	3	3	143	15.8912	8.30908
P50579-3	Isoform 3 of Methionine aminopeptidase 2 OS=Homo sapiens OX=9606 GN=METAP2 - [MAP2_HUMAN]	8.32326	13.19	9	4	4	4	455	50.4649	5.92236
O94992	Protein HEXIM1 OS=Homo sapiens OX=9606 GN=HEXIM1 PE=1 SV=1 - [HEXI1_HUMAN]	8.30581	11.7	1	3	3	3	359	40.5985	4.89404
H0Y390	Microtubule-actin cross-linking factor 1, isoforms 1/2/3/5 (Fragment) OS=Homo sapiens OX=9606 GN=MACF1 PE=1 SV=1 - [H0Y390_HUMAN]	8.2998	1.8	10	5	6	6	4434	505.44	5.32568
Q5T280	Putative methyltransferase C9orf114 OS=Homo sapiens OX=9606 GN=SPOUT1 PE=1 SV=3 - [CI114_HUMAN]	8.24439	12.77	2	3	3	3	376	41.9824	7.43018
Q14980-4	Isoform 4 of Nuclear mitotic apparatus protein 1 OS=Homo sapiens OX=9606 GN=NUMA1 - [NUMA1_HUMAN]	8.20865	4.76	10	6	6	6	1763	199.976	5.24951
Q5TAQ9	DDB1- and CUL4-associated factor 8 OS=Homo sapiens OX=9606 GN=DCAF8 PE=1 SV=1 - [DCAF8_HUMAN]	8.19441	7.2	9	4	4	4	597	66.8111	5.38916
O14617-3	Isoform 3 of AP-3 complex subunit delta-1 OS=Homo sapiens OX=9606 GN=AP3D1 - [AP3D1_HUMAN]	8.18308	4.37	7	3	3	3	984	111.168	8.104
A0A087WVC1	ATP-dependent RNA helicase DDX50 OS=Homo sapiens OX=9606 GN=DDX50 PE=1 SV=1 - [A0A087WVC1_HUMAN]	8.18244	5.89	2	3	4	4	730	82.1762	9.62744
H0YBX2	Putative deoxyribonuclease TATDN1 (Fragment) OS=Homo sapiens OX=9606 GN=TATDN1 PE=1 SV=1 - [H0YBX2_HUMAN]	8.15658	16.83	11	3	3	3	202	22.6534	8.36768
Q96CX2	BTB/POZ domain-containing protein KCTD12 OS=Homo sapiens OX=9606 GN=KCTD12 PE=1 SV=1 - [KCD12_HUMAN]	8.13674	14.15	1	3	3	3	325	35.6787	5.64307
P60228	Eukaryotic translation initiation factor 3 subunit E OS=Homo sapiens OX=9606 GN=EIF3E PE=1 SV=1 - [EIF3E_HUMAN]	8.13542	16.63	6	6	6	6	445	52.1874	6.03662
Q04837	Single-stranded DNA-binding protein, mitochondrial OS=Homo sapiens OX=9606 GN=SSBP1 PE=1 SV=1 - [SSBP_HUMAN]	8.13122	27.7	4	3	3	3	148	17.249	9.59814
Q01970-2	Isoform 2 of 1-phosphatidylinositol 4,5-bisphosphate phosphodiesterase beta-3 OS=Homo sapiens OX=9606 GN=PLCB3 - [PLCB3_HUMAN]	8.12398	3.77	2	4	4	4	1167	131.124	5.88428
P22061	Protein-L-isoaspartate(D-aspartate) O-methyltransferase OS=Homo sapiens OX=9606 GN=PCMT1 PE=1 SV=4 - [PIMT_HUMAN]	8.05961	16.3	6	3	3	3	227	24.6206	7.21045
A0A0D9SFB3	ATP-dependent RNA helicase DDX3X OS=Homo sapiens OX=9606 GN=DDX3X PE=1 SV=1 - [A0A0D9SFB3_HUMAN]	8.03307	6.56	8	3	4	4	640	70.7961	7.35693
C9J0J7	Profilin OS=Homo sapiens OX=9606 GN=PFN2 PE=1 SV=1 - [C9J0J7_HUMAN]	8.02131	39.56	5	1	3	3	91	9.83408	9.17334
G3V3B0	Apoptotic chromatin condensation inducer in the nucleus OS=Homo sapiens OX=9606 GN=ACIN1 PE=1 SV=1 - [G3V3B0_HUMAN]	8.00546	6.36	7	3	3	3	582	67.4545	7.59131
K7EN82	Glycylpeptide N-tetradecanoyltransferase 1 (Fragment) OS=Homo sapiens OX=9606 GN=NMT1 PE=1 SV=1 - [K7EN82_HUMAN]	7.98917	26.39	3	1	1	2	72	8.16411	5.05908
F5H702	39S ribosomal protein L48, mitochondrial OS=Homo sapiens OX=9606 GN=MRPL48 PE=1 SV=1 - [F5H702_HUMAN]	7.96812	31.86	4	3	3	4	113	12.7616	5.23682
Q15738	Sterol-4-alpha-carboxylate 3-dehydrogenase, decarboxylating OS=Homo sapiens OX=9606 GN=NSDHL PE=1 SV=2 - [NSDHL_HUMAN]	7.96753	11.53	2	3	3	3	373	41.8736	8.06006
P19784	Casein kinase II subunit alpha' OS=Homo sapiens OX=9606 GN=CSNK2A2 PE=1 SV=1 - [CSK22_HUMAN]	7.95006	14.57	3	3	4	4	350	41.1871	8.55811
O43290	U4/U6.U5 tri-snRNP-associated protein 1 OS=Homo sapiens OX=9606 GN=SART1 PE=1 SV=1 - [SNUT1_HUMAN]	7.91715	6	2	3	3	3	800	90.2003	6.12549
P67936	Tropomyosin alpha-4 chain OS=Homo sapiens OX=9606 GN=TPM4 PE=1 SV=3 - [TPM4_HUMAN]	7.90531	13.71	33	2	3	3	248	28.5045	4.69092
H7C3P9	COP9 signalosome complex subunit 3 OS=Homo sapiens OX=9606 GN=COPS3 PE=1 SV=2 - [H7C3P9_HUMAN]	7.85241	12.17	7	3	3	3	345	39.0105	5.92236
P51858	Hepatoma-derived growth factor OS=Homo sapiens OX=9606 GN=HDGF PE=1 SV=1 - [HDGF_HUMAN]	7.8187	25.83	3	4	4	5	240	26.7719	4.729
Q9H078-5	Isoform 5 of Caseinolytic peptidase B protein homolog OS=Homo sapiens OX=9606 GN=CLPB - [CLPB_HUMAN]	7.79203	8.7	9	3	3	3	506	57.6281	7.81104
O75822-3	Isoform 3 of Eukaryotic translation initiation factor 3 subunit J OS=Homo sapiens OX=9606 GN=EIF3J - [EIF3J_HUMAN]	7.74754	24.4	5	4	4	4	209	23.0124	4.64014
H0YA55	Serum albumin (Fragment) OS=Homo sapiens OX=9606 GN=ALB PE=1 SV=1 - [H0YA55_HUMAN]	7.73471	9.47	10	4	4	4	454	51.5358	6.94678
Q16222-2	Isoform AGX1 of UDP-N-acetylhexosamine pyrophosphorylase OS=Homo sapiens OX=9606 GN=UAP1 - [UAP1_HUMAN]	7.64733	14.85	3	6	6	6	505	56.992	6.37939
O75947-2	Isoform 2 of ATP synthase subunit d, mitochondrial OS=Homo sapiens OX=9606 GN=ATP5H - [ATP5H_HUMAN]	7.6327	26.28	3	3	3	3	137	15.7632	7.18115
P35998	26S proteasome regulatory subunit 7 OS=Homo sapiens OX=9606 GN=PSMC2 PE=1 SV=3 - [PRS7_HUMAN]	7.59452	12.01	4	5	5	5	433	48.6031	5.94775
P09001	39S ribosomal protein L3, mitochondrial OS=Homo sapiens OX=9606 GN=MRPL3 PE=1 SV=1 - [RM03_HUMAN]	7.56516	14.08	6	4	4	4	348	38.6081	9.48096
O75874	Isocitrate dehydrogenase [NADP] cytoplasmic OS=Homo sapiens OX=9606 GN=IDH1 PE=1 SV=2 - [IDHC_HUMAN]	7.55597	11.59	4	4	4	5	414	46.6295	7.00537
Q92879-5	Isoform 5 of CUGBP Elav-like family member 1 OS=Homo sapiens OX=9606 GN=CELF1 - [CELF1_HUMAN]	7.54214	6.62	13	3	3	3	468	50.098	8.85107
P11216	Glycogen phosphorylase, brain form OS=Homo sapiens OX=9606 GN=PYGB PE=1 SV=5 - [PYGB_HUMAN]	7.54164	5.81	4	3	4	4	843	96.6345	6.85889
Q15427	Splicing factor 3B subunit 4 OS=Homo sapiens OX=9606 GN=SF3B4 PE=1 SV=1 - [SF3B4_HUMAN]	7.54028	8.96	2	2	2	2	424	44.3571	8.55811
E5RJN7	Double-stranded RNA-binding protein Staufen homolog 2 (Fragment) OS=Homo sapiens OX=9606 GN=STAU2 PE=1 SV=1 - [E5RJN7_HUMAN]	7.53579	17.81	12	4	5	5	320	34.8401	9.5249
P15374	Ubiquitin carboxyl-terminal hydrolase isozyme L3 OS=Homo sapiens OX=9606 GN=UCHL3 PE=1 SV=1 - [UCHL3_HUMAN]	7.51808	18.7	3	3	3	3	230	26.166	4.91943
X6RJP6	Transgelin-2 (Fragment) OS=Homo sapiens OX=9606 GN=TAGLN2 PE=1 SV=1 - [X6RJP6_HUMAN]	7.51171	19.79	3	3	3	3	187	21.0725	7.81104
E9PCT1	Serine/arginine repetitive matrix protein 1 OS=Homo sapiens OX=9606 GN=SRRM1 PE=1 SV=3 - [E9PCT1_HUMAN]	7.49735	5.98	6	3	3	3	820	93.3802	11.9272
P47895	Aldehyde dehydrogenase family 1 member A3 OS=Homo sapiens OX=9606 GN=ALDH1A3 PE=1 SV=2 - [AL1A3_HUMAN]	7.47732	14.65	8	6	6	6	512	56.0728	7.25439
E5RHG8	Elongin-C (Fragment) OS=Homo sapiens OX=9606 GN=ELOC PE=1 SV=1 - [E5RHG8_HUMAN]	7.47648	51.69	4	3	3	3	89	9.95372	5.38916
Q14192	Four and a half LIM domains protein 2 OS=Homo sapiens OX=9606 GN=FHL2 PE=1 SV=3 - [FHL2_HUMAN]	7.47291	19	3	4	4	4	279	32.1706	7.54736
Q9UER7-3	Isoform 3 of Death domain-associated protein 6 OS=Homo sapiens OX=9606 GN=DAXX - [DAXX_HUMAN]	7.45325	7.37	5	2	2	2	665	73.5443	4.91943
Q5F1R6	DnaJ homolog subfamily C member 21 OS=Homo sapiens OX=9606 GN=DNAJC21 PE=1 SV=2 - [DJC21_HUMAN]	7.40533	8.1	3	3	3	4	531	61.9893	5.46533
X6RFL8	Ras-related protein Rab-14 (Fragment) OS=Homo sapiens OX=9606 GN=RAB14 PE=1 SV=1 - [X6RFL8_HUMAN]	7.3435	22.65	47	2	3	4	181	20.3963	6.32861
Q13492-4	Isoform 4 of Phosphatidylinositol-binding clathrin assembly protein OS=Homo sapiens OX=9606 GN=PICALM - [PICAL_HUMAN]	7.3422	8.53	19	4	4	4	551	59.8807	8.76318
P42696-2	Isoform 2 of RNA-binding protein 34 OS=Homo sapiens OX=9606 GN=RBM34 - [RBM34_HUMAN]	7.32016	15.56	4	3	3	3	225	25.5615	9.68604
P54886-2	Isoform Short of Delta-1-pyrroline-5-carboxylate synthase OS=Homo sapiens OX=9606 GN=ALDH18A1 - [P5CS_HUMAN]	7.31833	6.81	2	4	4	4	793	87.0344	7.12256
Q8WWH5	Probable tRNA pseudouridine synthase 1 OS=Homo sapiens OX=9606 GN=TRUB1 PE=1 SV=1 - [TRUB1_HUMAN]	7.31631	9.17	1	3	3	3	349	37.2295	8.25049
Q7L014	Probable ATP-dependent RNA helicase DDX46 OS=Homo sapiens OX=9606 GN=DDX46 PE=1 SV=2 - [DDX46_HUMAN]	7.28751	6.6	3	5	5	5	1031	117.29	9.29053
Q92922	SWI/SNF complex subunit SMARCC1 OS=Homo sapiens OX=9606 GN=SMARCC1 PE=1 SV=3 - [SMRC1_HUMAN]	7.28432	2.81	5	3	3	3	1105	122.79	5.75732
P26006	Integrin alpha-3 OS=Homo sapiens OX=9606 GN=ITGA3 PE=1 SV=5 - [ITA3_HUMAN]	7.26158	3.24	3	3	3	3	1051	116.538	6.771
Q5T1M5	FK506-binding protein 15 OS=Homo sapiens OX=9606 GN=FKBP15 PE=1 SV=2 - [FKB15_HUMAN]	7.22876	2.3	3	2	2	3	1219	133.547	5.19873
Q9BWD1	Acetyl-CoA acetyltransferase, cytosolic OS=Homo sapiens OX=9606 GN=ACAT2 PE=1 SV=2 - [THIC_HUMAN]	7.19816	13.1	2	2	2	2	397	41.3244	6.91748
O14579-2	Isoform 2 of Coatomer subunit epsilon OS=Homo sapiens OX=9606 GN=COPE - [COPE_HUMAN]	7.19619	12.06	5	2	2	2	257	28.7786	5.2876
H0YK49	Electron transfer flavoprotein subunit alpha, mitochondrial OS=Homo sapiens OX=9606 GN=ETFA PE=1 SV=1 - [H0YK49_HUMAN]	7.18755	21.83	7	3	3	3	229	24.1448	8.66064
O60271-5	Isoform 5 of C-Jun-amino-terminal kinase-interacting protein 4 OS=Homo sapiens OX=9606 GN=SPAG9 - [JIP4_HUMAN]	7.17391	4.83	8	3	3	3	931	103.149	4.88135
Q13185	Chromobox protein homolog 3 OS=Homo sapiens OX=9606 GN=CBX3 PE=1 SV=4 - [CBX3_HUMAN]	7.14324	22.95	8	3	3	3	183	20.7984	5.32568
Q3LIE7	Delta(24)-sterol reductase OS=Homo sapiens OX=9606 GN=DHCR24 PE=1 SV=1 - [Q3LIE7_HUMAN]	7.12577	8.43	4	3	3	3	427	49.4041	7.54736
P42677	40S ribosomal protein S27 OS=Homo sapiens OX=9606 GN=RPS27 PE=1 SV=3 - [RS27_HUMAN]	7.12386	38.1	3	1	3	3	84	9.45484	9.45166
J3QSY4	H/ACA ribonucleoprotein complex subunit 2 OS=Homo sapiens OX=9606 GN=NHP2 PE=1 SV=1 - [J3QSY4_HUMAN]	7.10423	21.11	4	1	1	2	90	10.0644	10.0083
Q71UM5	40S ribosomal protein S27-like OS=Homo sapiens OX=9606 GN=RPS27L PE=1 SV=3 - [RS27L_HUMAN]	7.06427	38.1	4	1	3	3	84	9.47087	9.45166
Q4G0J3	La-related protein 7 OS=Homo sapiens OX=9606 GN=LARP7 PE=1 SV=1 - [LARP7_HUMAN]	7.0317	5.5	8	3	3	3	582	66.8574	9.5542
P30048-2	Isoform 2 of Thioredoxin-dependent peroxide reductase, mitochondrial OS=Homo sapiens OX=9606 GN=PRDX3 - [PRDX3_HUMAN]	7.0282	15.55	2	3	3	3	238	25.8223	7.45947
P04792	Heat shock protein beta-1 OS=Homo sapiens OX=9606 GN=HSPB1 PE=1 SV=2 - [HSPB1_HUMAN]	6.98923	16.1	3	2	2	2	205	22.7685	6.40479
H0YLA4	Sorbitol dehydrogenase OS=Homo sapiens OX=9606 GN=SORD PE=1 SV=1 - [H0YLA4_HUMAN]	6.98641	9.23	4	3	3	3	336	36.2056	7.81104
Q9HD33-2	Isoform 2 of 39S ribosomal protein L47, mitochondrial OS=Homo sapiens OX=9606 GN=MRPL47 - [RM47_HUMAN]	6.98057	17.39	3	4	4	4	230	27.0687	10.3452
B1AK87	Capping protein (Actin filament) muscle Z-line, beta, isoform CRA_a OS=Homo sapiens OX=9606 GN=CAPZB PE=1 SV=1 - [B1AK87_HUMAN]	6.97989	12.69	5	3	3	3	260	29.2768	6.91748
P23229-4	Isoform Alpha-6X2A of Integrin alpha-6 OS=Homo sapiens OX=9606 GN=ITGA6 - [ITA6_HUMAN]	6.97989	4.12	9	3	3	3	1068	119.014	7.26904
Q9H0U6	39S ribosomal protein L18, mitochondrial OS=Homo sapiens OX=9606 GN=MRPL18 PE=1 SV=1 - [RM18_HUMAN]	6.94099	17.78	1	3	3	3	180	20.5635	9.53955
Q12965	Unconventional myosin-Ie OS=Homo sapiens OX=9606 GN=MYO1E PE=1 SV=2 - [MYO1E_HUMAN]	6.94014	3.79	6	4	4	4	1108	126.982	8.92432
Q9Y608-2	Isoform 2 of Leucine-rich repeat flightless-interacting protein 2 OS=Homo sapiens OX=9606 GN=LRRFIP2 - [LRRF2_HUMAN]	6.92198	7.25	6	2	2	2	400	45.3862	5.52881
A0A075B7D9	TATA-binding protein-associated factor 2N OS=Homo sapiens OX=9606 GN=TAF15 PE=1 SV=1 - [A0A075B7D9_HUMAN]	6.91911	9.13	4	1	3	3	449	48.8094	5.08447
H0YGW7	ATP-binding cassette sub-family F member 1 (Fragment) OS=Homo sapiens OX=9606 GN=ABCF1 PE=1 SV=1 - [H0YGW7_HUMAN]	6.8997	4.7	3	2	2	3	596	67.6181	8.19189
P82933	28S ribosomal protein S9, mitochondrial OS=Homo sapiens OX=9606 GN=MRPS9 PE=1 SV=2 - [RT09_HUMAN]	6.89517	7.58	1	2	2	3	396	45.8058	9.51025
H3BMU1	IST1 homolog (Fragment) OS=Homo sapiens OX=9606 GN=IST1 PE=1 SV=1 - [H3BMU1_HUMAN]	6.83124	16.5	12	4	4	4	206	23.3605	6.60986
C9JFE4	COP9 signalosome complex subunit 1 OS=Homo sapiens OX=9606 GN=GPS1 PE=1 SV=2 - [C9JFE4_HUMAN]	6.8068	14.44	17	6	6	6	471	53.338	6.7417
Q00688	Peptidyl-prolyl cis-trans isomerase FKBP3 OS=Homo sapiens OX=9606 GN=FKBP3 PE=1 SV=1 - [FKBP3_HUMAN]	6.80408	19.64	2	4	4	4	224	25.1613	9.27588
Q9P287-3	Isoform 3 of BRCA2 and CDKN1A-interacting protein OS=Homo sapiens OX=9606 GN=BCCIP - [BCCIP_HUMAN]	6.80264	13.36	4	2	2	2	292	33.4214	4.55127
P59998	Actin-related protein 2/3 complex subunit 4 OS=Homo sapiens OX=9606 GN=ARPC4 PE=1 SV=3 - [ARPC4_HUMAN]	6.79874	16.07	8	3	3	3	168	19.6543	8.42627
K7EMV3	Histone H3 OS=Homo sapiens OX=9606 GN=H3F3B PE=1 SV=1 - [K7EMV3_HUMAN]	6.71912	25	11	3	3	4	92	10.3278	11.8247
H7C2W9	60S ribosomal protein L31 (Fragment) OS=Homo sapiens OX=9606 GN=RPL31 PE=1 SV=1 - [H7C2W9_HUMAN]	6.71204	28.7	8	3	3	3	108	12.8031	11.0044
P49915-2	Isoform 2 of GMP synthase [glutamine-hydrolyzing] OS=Homo sapiens OX=9606 GN=GMPS - [GUAA_HUMAN]	6.68836	6.9	2	3	3	3	594	65.8875	7.47412
Q9BYN8	28S ribosomal protein S26, mitochondrial OS=Homo sapiens OX=9606 GN=MRPS26 PE=1 SV=1 - [RT26_HUMAN]	6.66716	14.15	1	3	3	3	205	24.1969	10.3892
Q96DV4	39S ribosomal protein L38, mitochondrial OS=Homo sapiens OX=9606 GN=MRPL38 PE=1 SV=2 - [RM38_HUMAN]	6.66528	11.84	2	4	4	4	380	44.5684	7.53271
Q15459	Splicing factor 3A subunit 1 OS=Homo sapiens OX=9606 GN=SF3A1 PE=1 SV=1 - [SF3A1_HUMAN]	6.64989	8.83	3	5	5	5	793	88.8305	5.22412
Q9BTE3-2	Isoform 2 of Mini-chromosome maintenance complex-binding protein OS=Homo sapiens OX=9606 GN=MCMBP - [MCMBP_HUMAN]	6.64853	4.53	3	3	3	3	640	72.7027	5.78271
Q15056-2	Isoform Short of Eukaryotic translation initiation factor 4H OS=Homo sapiens OX=9606 GN=EIF4H - [IF4H_HUMAN]	6.64228	11.84	2	2	2	2	228	25.1845	8.08936
G5E9S8	Kinesin light chain 1 OS=Homo sapiens OX=9606 GN=KLC1 PE=1 SV=1 - [G5E9S8_HUMAN]	6.62322	8.2	38	4	4	4	549	62.4676	5.84619
P50995-2	Isoform 2 of Annexin A11 OS=Homo sapiens OX=9606 GN=ANXA11 - [ANX11_HUMAN]	6.59845	8.9	2	3	3	3	472	51.2096	7.66455
O14908	PDZ domain-containing protein GIPC1 OS=Homo sapiens OX=9606 GN=GIPC1 PE=1 SV=2 - [GIPC1_HUMAN]	6.59342	8.71	4	2	2	3	333	36.0267	6.27783
Q92973-2	Isoform 2 of Transportin-1 OS=Homo sapiens OX=9606 GN=TNPO1 - [TNPO1_HUMAN]	6.58412	5.17	6	4	4	4	890	101.244	4.95752
Q8NBJ5	Procollagen galactosyltransferase 1 OS=Homo sapiens OX=9606 GN=COLGALT1 PE=1 SV=1 - [GT251_HUMAN]	6.55768	6.75	3	4	4	4	622	71.5905	7.31299
M0R0F0	40S ribosomal protein S5 (Fragment) OS=Homo sapiens OX=9606 GN=RPS5 PE=1 SV=1 - [M0R0F0_HUMAN]	6.49616	18.5	4	3	3	3	200	22.3768	9.5542
J3QLR8	28S ribosomal protein S23, mitochondrial OS=Homo sapiens OX=9606 GN=MRPS23 PE=1 SV=1 - [J3QLR8_HUMAN]	6.49189	19.74	2	3	3	3	152	17.5064	9.62744
A0A0D9SFS3	2-oxoglutarate dehydrogenase, mitochondrial OS=Homo sapiens OX=9606 GN=OGDH PE=1 SV=1 - [A0A0D9SFS3_HUMAN]	6.46858	8.49	9	7	7	7	1001	113.241	7.07861
K7ENH2	Proteasome activator complex subunit 3 (Fragment) OS=Homo sapiens OX=9606 GN=PSME3 PE=1 SV=1 - [K7ENH2_HUMAN]	6.4671	14.53	11	2	2	2	179	20.5807	5.33838
F6Y5H0	RNA-binding motif, single-stranded-interacting protein 1 OS=Homo sapiens OX=9606 GN=RBMS1 PE=1 SV=1 - [F6Y5H0_HUMAN]	6.41111	15.8	13	2	3	3	386	41.9387	8.6167
P17813-2	Isoform Short of Endoglin OS=Homo sapiens OX=9606 GN=ENG - [EGLN_HUMAN]	6.40145	6.4	3	3	3	3	625	67.4987	6.56592
H0YK42	Sorting nexin-1 OS=Homo sapiens OX=9606 GN=SNX1 PE=1 SV=1 - [H0YK42_HUMAN]	6.39773	12.5	4	2	3	3	304	35.5706	6.72705
Q13257	Mitotic spindle assembly checkpoint protein MAD2A OS=Homo sapiens OX=9606 GN=MAD2L1 PE=1 SV=1 - [MD2L1_HUMAN]	6.37781	16.59	2	3	3	3	205	23.4952	5.08447
K7ENX8	Cold-inducible RNA-binding protein (Fragment) OS=Homo sapiens OX=9606 GN=CIRBP PE=1 SV=2 - [K7ENX8_HUMAN]	6.36978	40	16	2	2	2	80	8.90833	4.80518
P06730	Eukaryotic translation initiation factor 4E OS=Homo sapiens OX=9606 GN=EIF4E PE=1 SV=2 - [IF4E_HUMAN]	6.36798	14.75	5	3	3	3	217	25.0815	6.15088
P55145	Mesencephalic astrocyte-derived neurotrophic factor OS=Homo sapiens OX=9606 GN=MANF PE=1 SV=3 - [MANF_HUMAN]	6.36688	13.19	2	2	2	2	182	20.6868	8.68994
P43897	Elongation factor Ts, mitochondrial OS=Homo sapiens OX=9606 GN=TSFM PE=1 SV=2 - [EFTS_HUMAN]	6.36059	9.23	7	2	2	2	325	35.3682	8.38232
Q08J23	tRNA (cytosine(34)-C(5))-methyltransferase OS=Homo sapiens OX=9606 GN=NSUN2 PE=1 SV=2 - [NSUN2_HUMAN]	6.35525	10.3	9	6	6	6	767	86.4158	6.771
P48444	Coatomer subunit delta OS=Homo sapiens OX=9606 GN=ARCN1 PE=1 SV=1 - [COPD_HUMAN]	6.34546	5.48	4	3	3	3	511	57.1741	6.21436
Q13045-2	Isoform 2 of Protein flightless-1 homolog OS=Homo sapiens OX=9606 GN=FLII - [FLII_HUMAN]	6.33588	3.79	5	3	3	3	1214	138.405	6.07471
P78347-2	Isoform 2 of General transcription factor II-I OS=Homo sapiens OX=9606 GN=GTF2I - [GTF2I_HUMAN]	6.3127	2.82	4	2	2	2	957	107.902	7.94287
H3BV80	RNA-binding protein with serine-rich domain 1 OS=Homo sapiens OX=9606 GN=RNPS1 PE=1 SV=2 - [H3BV80_HUMAN]	6.2909	12.8	8	2	2	2	211	24.5461	11.8979
P09874	Poly [ADP-ribose] polymerase 1 OS=Homo sapiens OX=9606 GN=PARP1 PE=1 SV=4 - [PARP1_HUMAN]	6.28713	3.35	1	3	3	3	1014	113.012	8.88037
P82673	28S ribosomal protein S35, mitochondrial OS=Homo sapiens OX=9606 GN=MRPS35 PE=1 SV=1 - [RT35_HUMAN]	6.28595	9.91	1	2	2	2	323	36.8211	8.23584
Q9Y4C8	Probable RNA-binding protein 19 OS=Homo sapiens OX=9606 GN=RBM19 PE=1 SV=3 - [RBM19_HUMAN]	6.26596	8.44	1	5	5	5	960	107.265	6.53662
Q504U8	Receptor protein-tyrosine kinase OS=Homo sapiens OX=9606 GN=EGFR PE=1 SV=1 - [Q504U8_HUMAN]	6.2646	5.77	7	4	4	4	1091	120.614	6.771
Q92905	COP9 signalosome complex subunit 5 OS=Homo sapiens OX=9606 GN=COPS5 PE=1 SV=4 - [CSN5_HUMAN]	6.24648	13.47	3	4	4	4	334	37.5547	6.53662
Q03001-8	Isoform 2 of Dystonin OS=Homo sapiens OX=9606 GN=DST - [DYST_HUMAN]	6.23132	1.28	14	4	5	5	5171	590.67	5.68115
A0A087X020	Ribosome maturation protein SBDS OS=Homo sapiens OX=9606 GN=SBDS PE=1 SV=1 - [A0A087X020_HUMAN]	6.2264	10.8	3	3	3	4	250	28.8463	8.74854
R4GND1	Ubiquitin-conjugating enzyme E2 E3 OS=Homo sapiens OX=9606 GN=UBE2E3 PE=1 SV=8 - [R4GND1_HUMAN]	6.21967	31.61	13	4	4	4	174	19.1185	5.68115
Q9Y295	Developmentally-regulated GTP-binding protein 1 OS=Homo sapiens OX=9606 GN=DRG1 PE=1 SV=1 - [DRG1_HUMAN]	6.21224	7.9	1	2	2	2	367	40.5168	8.89502
P09382	Galectin-1 OS=Homo sapiens OX=9606 GN=LGALS1 PE=1 SV=2 - [LEG1_HUMAN]	6.16335	20.74	1	3	3	4	135	14.7062	5.50342
P43686-2	Isoform 2 of 26S proteasome regulatory subunit 6B OS=Homo sapiens OX=9606 GN=PSMC4 - [PRS6B_HUMAN]	6.13248	9.56	2	3	3	3	387	43.4805	5.26221
Q9P0V9-3	Isoform 3 of Septin-10 OS=Homo sapiens OX=9606 GN=SEPT10 - [SEP10_HUMAN]	6.13207	15.55	8	4	4	4	431	50.0335	7.02002
A0A087WX29	TAR DNA-binding protein 43 (Fragment) OS=Homo sapiens OX=9606 GN=TARDBP PE=1 SV=1 - [A0A087WX29_HUMAN]	6.1171	16.87	19	3	3	3	243	26.7264	7.76709
Q9UBR2	Cathepsin Z OS=Homo sapiens OX=9606 GN=CTSZ PE=1 SV=1 - [CATZ_HUMAN]	6.08618	7.26	1	2	2	2	303	33.8462	7.10791
H3BV22	Serine/threonine-protein phosphatase (Fragment) OS=Homo sapiens OX=9606 GN=PPP4C PE=1 SV=1 - [H3BV22_HUMAN]	6.07681	12.32	4	1	2	2	203	23.1305	5.12256
D6RD47	40S ribosomal protein S23 OS=Homo sapiens OX=9606 GN=RPS23 PE=1 SV=1 - [D6RD47_HUMAN]	6.06235	8.96	2	2	2	2	134	14.8279	10.228
Q9NZB2	Constitutive coactivator of PPAR-gamma-like protein 1 OS=Homo sapiens OX=9606 GN=FAM120A PE=1 SV=2 - [F120A_HUMAN]	6.04616	6.98	8	5	5	5	1118	121.811	8.88037
Q9GZL7	Ribosome biogenesis protein WDR12 OS=Homo sapiens OX=9606 GN=WDR12 PE=1 SV=2 - [WDR12_HUMAN]	6.0264	16.55	1	5	5	5	423	47.6777	5.89697
P41743	Protein kinase C iota type OS=Homo sapiens OX=9606 GN=PRKCI PE=1 SV=2 - [KPCI_HUMAN]	6.01123	7.21	1	3	3	3	596	68.2183	5.84619
E5RHF4	39S ribosomal protein L15, mitochondrial (Fragment) OS=Homo sapiens OX=9606 GN=MRPL15 PE=1 SV=1 - [E5RHF4_HUMAN]	6.00958	16.67	3	2	2	2	198	21.9298	10.7847
A0A0A0MRM8	Unconventional myosin-VI OS=Homo sapiens OX=9606 GN=MYO6 PE=1 SV=1 - [A0A0A0MRM8_HUMAN]	6.00938	3.75	9	3	3	3	1253	144.924	8.55811
O60763	General vesicular transport factor p115 OS=Homo sapiens OX=9606 GN=USO1 PE=1 SV=2 - [USO1_HUMAN]	6.00288	3.12	2	2	2	2	962	107.828	4.90674
O75306-2	Isoform 2 of NADH dehydrogenase [ubiquinone] iron-sulfur protein 2, mitochondrial OS=Homo sapiens OX=9606 GN=NDUFS2 - [NDUS2_HUMAN]	6.00194	7.44	2	3	3	3	457	51.8185	8.14795
Q99714-2	Isoform 2 of 3-hydroxyacyl-CoA dehydrogenase type-2 OS=Homo sapiens OX=9606 GN=HSD17B10 - [HCD2_HUMAN]	5.9869	14.68	3	2	2	2	252	25.9676	7.21045
O60884	DnaJ homolog subfamily A member 2 OS=Homo sapiens OX=9606 GN=DNAJA2 PE=1 SV=1 - [DNJA2_HUMAN]	5.98442	7.28	2	3	3	3	412	45.7166	6.48096
Q7L2H7	Eukaryotic translation initiation factor 3 subunit M OS=Homo sapiens OX=9606 GN=EIF3M PE=1 SV=1 - [EIF3M_HUMAN]	5.98172	19.25	8	5	5	5	374	42.4758	5.63037
Q9Y399	28S ribosomal protein S2, mitochondrial OS=Homo sapiens OX=9606 GN=MRPS2 PE=1 SV=1 - [RT02_HUMAN]	5.97892	8.78	2	3	3	3	296	33.2281	9.26123
Q9Y5A9-2	Isoform 2 of YTH domain-containing family protein 2 OS=Homo sapiens OX=9606 GN=YTHDF2 - [YTHD2_HUMAN]	5.96487	6.99	2	2	3	3	529	56.8421	8.93896
Q7L1Q6	Basic leucine zipper and W2 domain-containing protein 1 OS=Homo sapiens OX=9606 GN=BZW1 PE=1 SV=1 - [BZW1_HUMAN]	5.95703	8.83	10	4	4	4	419	48.0127	5.92236
Q9NTZ6	RNA-binding protein 12 OS=Homo sapiens OX=9606 GN=RBM12 PE=1 SV=1 - [RBM12_HUMAN]	5.95522	3.54	1	3	3	3	932	97.3334	8.63135
Q8IX12-2	Isoform 2 of Cell division cycle and apoptosis regulator protein 1 OS=Homo sapiens OX=9606 GN=CCAR1 - [CCAR1_HUMAN]	5.94488	3.61	6	4	4	4	1135	130.962	5.75732
H3BND8	Ubiquitin carboxyl-terminal hydrolase 7 (Fragment) OS=Homo sapiens OX=9606 GN=USP7 PE=1 SV=1 - [H3BND8_HUMAN]	5.90972	2.86	3	3	3	3	909	105.481	5.57959
Q96C19	EF-hand domain-containing protein D2 OS=Homo sapiens OX=9606 GN=EFHD2 PE=1 SV=1 - [EFHD2_HUMAN]	5.90263	22.08	2	4	4	4	240	26.6805	5.19873
P49207	60S ribosomal protein L34 OS=Homo sapiens OX=9606 GN=RPL34 PE=1 SV=3 - [RL34_HUMAN]	5.87462	20.51	1	3	3	3	117	13.2845	11.4731
P53597	Succinate--CoA ligase [ADP/GDP-forming] subunit alpha, mitochondrial OS=Homo sapiens OX=9606 GN=SUCLG1 PE=1 SV=4 - [SUCA_HUMAN]	5.83384	6.94	2	2	2	3	346	36.2268	8.79248
O15355	Protein phosphatase 1G OS=Homo sapiens OX=9606 GN=PPM1G PE=1 SV=1 - [PPM1G_HUMAN]	5.82474	4.76	1	2	2	2	546	59.2347	4.36084
Q9NSD9	Phenylalanine--tRNA ligase beta subunit OS=Homo sapiens OX=9606 GN=FARSB PE=1 SV=3 - [SYFB_HUMAN]	5.82263	6.96	2	4	4	4	589	66.0735	6.84424
Q8N9N2-2	Isoform 2 of Activating signal cointegrator 1 complex subunit 1 OS=Homo sapiens OX=9606 GN=ASCC1 - [ASCC1_HUMAN]	5.81085	12.61	9	5	5	5	357	41.2015	5.52881
P48147	Prolyl endopeptidase OS=Homo sapiens OX=9606 GN=PREP PE=1 SV=2 - [PPCE_HUMAN]	5.80735	4.23	1	2	2	2	710	80.648	5.85889
O00232	26S proteasome non-ATPase regulatory subunit 12 OS=Homo sapiens OX=9606 GN=PSMD12 PE=1 SV=3 - [PSD12_HUMAN]	5.79598	9.43	2	3	3	3	456	52.8706	7.6499
C9J712	Profilin OS=Homo sapiens OX=9606 GN=PFN2 PE=1 SV=1 - [C9J712_HUMAN]	5.77607	38.46	4	1	3	3	91	9.79195	9.36377
Q13242	Serine/arginine-rich splicing factor 9 OS=Homo sapiens OX=9606 GN=SRSF9 PE=1 SV=1 - [SRSF9_HUMAN]	5.77068	23.08	3	4	5	5	221	25.5264	8.646
P14314-2	Isoform 2 of Glucosidase 2 subunit beta OS=Homo sapiens OX=9606 GN=PRKCSH - [GLU2B_HUMAN]	5.72836	4.19	4	2	2	3	525	59.1407	4.42432
Q9H307	Pinin OS=Homo sapiens OX=9606 GN=PNN PE=1 SV=5 - [PININ_HUMAN]	5.72465	6.97	1	3	3	3	717	81.579	7.13721
Q96MX6-2	Isoform 2 of WD repeat-containing protein 92 OS=Homo sapiens OX=9606 GN=WDR92 - [WDR92_HUMAN]	5.69142	14.58	3	2	2	2	288	32.1072	8.01611
Q49AN9	SNRPG protein OS=Homo sapiens OX=9606 GN=SNRPG PE=1 SV=1 - [Q49AN9_HUMAN]	5.66006	29.69	5	2	2	2	64	7.09667	7.18115
X6RDA4	Paraspeckle component 1 (Fragment) OS=Homo sapiens OX=9606 GN=PSPC1 PE=1 SV=1 - [X6RDA4_HUMAN]	5.62134	11.29	3	2	2	2	248	27.2572	5.45264
P27797	Calreticulin OS=Homo sapiens OX=9606 GN=CALR PE=1 SV=1 - [CALR_HUMAN]	5.60034	7.19	2	3	3	3	417	48.1118	4.43701
Q92747	Actin-related protein 2/3 complex subunit 1A OS=Homo sapiens OX=9606 GN=ARPC1A PE=2 SV=2 - [ARC1A_HUMAN]	5.55274	12.97	3	1	4	4	370	41.5427	8.17725
P11177-2	Isoform 2 of Pyruvate dehydrogenase E1 component subunit beta, mitochondrial OS=Homo sapiens OX=9606 GN=PDHB - [ODPB_HUMAN]	5.5099	9.38	5	2	2	2	341	37.1759	5.89697
G3V1R5	Nardilysin OS=Homo sapiens OX=9606 GN=NRDC PE=1 SV=1 - [G3V1R5_HUMAN]	5.48484	4.23	6	4	4	4	1087	125.04	4.90674
P35613-3	Isoform 3 of Basigin OS=Homo sapiens OX=9606 GN=BSG - [BASI_HUMAN]	5.47368	19.32	9	2	2	2	176	19.4258	6.68311
P23381-2	Isoform 2 of Tryptophan--tRNA ligase, cytoplasmic OS=Homo sapiens OX=9606 GN=WARS - [SYWC_HUMAN]	5.46515	7.67	3	2	2	2	430	48.8204	6.48096
J3KRE2	Rho GDP-dissociation inhibitor 1 OS=Homo sapiens OX=9606 GN=ARHGDIA PE=1 SV=1 - [J3KRE2_HUMAN]	5.43917	24.81	7	2	2	2	129	14.8052	4.67822
E7ETJ9	Nucleolysin TIAR (Fragment) OS=Homo sapiens OX=9606 GN=TIAL1 PE=1 SV=1 - [E7ETJ9_HUMAN]	5.43131	28.03	13	3	3	3	132	14.6072	8.14795
Q06265-3	Isoform 3 of Exosome complex component RRP45 OS=Homo sapiens OX=9606 GN=EXOSC9 - [EXOS9_HUMAN]	5.41395	5.92	7	2	2	2	355	39.2101	5.05908
P62995-3	Isoform 3 of Transformer-2 protein homolog beta OS=Homo sapiens OX=9606 GN=TRA2B - [TRA2B_HUMAN]	5.40999	22.34	4	3	3	3	188	21.9217	10.1548
P62304	Small nuclear ribonucleoprotein E OS=Homo sapiens OX=9606 GN=SNRPE PE=1 SV=1 - [RUXE_HUMAN]	5.38665	25	1	2	2	2	92	10.7966	9.43701
E9PLD3	Uncharacterized protein OS=Homo sapiens OX=9606 PE=4 SV=1 - [E9PLD3_HUMAN]	5.36307	21.21	3	2	2	2	99	11.5928	12.2349
P25205	DNA replication licensing factor MCM3 OS=Homo sapiens OX=9606 GN=MCM3 PE=1 SV=3 - [MCM3_HUMAN]	5.36278	6.56	3	4	4	4	808	90.924	5.77002
F8W895	G patch domain-containing protein 4 (Fragment) OS=Homo sapiens OX=9606 GN=GPATCH4 PE=1 SV=1 - [F8W895_HUMAN]	5.36268	9.85	5	2	2	2	264	29.4471	9.51025
P82664	28S ribosomal protein S10, mitochondrial OS=Homo sapiens OX=9606 GN=MRPS10 PE=1 SV=2 - [RT10_HUMAN]	5.35504	14.93	1	2	2	2	201	22.985	8.00146
Q9HDC9-2	Isoform 2 of Adipocyte plasma membrane-associated protein OS=Homo sapiens OX=9606 GN=APMAP - [APMAP_HUMAN]	5.32055	9.69	3	2	2	2	289	32.1407	5.84619
P50454	Serpin H1 OS=Homo sapiens OX=9606 GN=SERPINH1 PE=1 SV=2 - [SERPH_HUMAN]	5.31559	12.68	9	4	4	4	418	46.4112	8.68994
D6RAW0	Ubiquitin-conjugating enzyme E2 D3 (Fragment) OS=Homo sapiens OX=9606 GN=UBE2D3 PE=3 SV=1 - [D6RAW0_HUMAN]	5.23284	25	16	1	1	3	72	8.20811	8.88037
C9J840	Mitogen-activated protein kinase kinase kinase kinase 4 OS=Homo sapiens OX=9606 GN=MAP4K4 PE=1 SV=3 - [C9J840_HUMAN]	5.21945	4.86	31	3	3	4	987	113.492	6.80029
B4DEH8	Polyadenylate-binding protein 2 OS=Homo sapiens OX=9606 GN=PABPN1 PE=1 SV=1 - [B4DEH8_HUMAN]	5.21566	10.71	9	2	2	2	168	18.9784	9.23193
E7EM57	Glucose-6-phosphate 1-dehydrogenase (Fragment) OS=Homo sapiens OX=9606 GN=G6PD PE=1 SV=1 - [E7EM57_HUMAN]	5.1914	10.94	6	3	3	3	320	36.5194	6.53662
P28066	Proteasome subunit alpha type-5 OS=Homo sapiens OX=9606 GN=PSMA5 PE=1 SV=3 - [PSA5_HUMAN]	5.18208	12.03	2	2	2	2	241	26.3942	4.79248
Q9Y2S7	Polymerase delta-interacting protein 2 OS=Homo sapiens OX=9606 GN=POLDIP2 PE=1 SV=1 - [PDIP2_HUMAN]	5.16938	10.05	2	3	3	3	368	42.0072	8.63135
Q9Y5M8	Signal recognition particle receptor subunit beta OS=Homo sapiens OX=9606 GN=SRPRB PE=1 SV=3 - [SRPRB_HUMAN]	5.16803	19.19	3	3	3	3	271	29.6838	9.0415
Q9Y3A4	Ribosomal RNA-processing protein 7 homolog A OS=Homo sapiens OX=9606 GN=RRP7A PE=1 SV=2 - [RRP7A_HUMAN]	5.16571	13.21	1	2	2	2	280	32.314	9.5835
B9A018	U4/U6.U5 tri-snRNP-associated protein 2 OS=Homo sapiens OX=9606 GN=USP39 PE=1 SV=1 - [B9A018_HUMAN]	5.16069	4.85	6	2	2	2	536	62.005	9.11475
O00231	26S proteasome non-ATPase regulatory subunit 11 OS=Homo sapiens OX=9606 GN=PSMD11 PE=1 SV=3 - [PSD11_HUMAN]	5.15112	7.82	4	3	3	3	422	47.434	6.48096
P49959-2	Isoform 2 of Double-strand break repair protein MRE11 OS=Homo sapiens OX=9606 GN=MRE11 - [MRE11_HUMAN]	5.13772	3.97	7	2	2	2	680	77.5939	5.8208
Q15637-4	Isoform 4 of Splicing factor 1 OS=Homo sapiens OX=9606 GN=SF1 - [SF01_HUMAN]	5.12038	4.74	9	2	2	2	548	59.6739	9.49561
O00151	PDZ and LIM domain protein 1 OS=Homo sapiens OX=9606 GN=PDLIM1 PE=1 SV=4 - [PDLI1_HUMAN]	5.10557	13.07	1	2	2	3	329	36.049	7.02002
O00267-2	Isoform 2 of Transcription elongation factor SPT5 OS=Homo sapiens OX=9606 GN=SUPT5H - [SPT5H_HUMAN]	5.10196	2.59	2	2	2	3	1083	120.424	5.09717
Q5T0D2	UMP-CMP kinase OS=Homo sapiens OX=9606 GN=CMPK1 PE=1 SV=1 - [Q5T0D2_HUMAN]	5.08567	7.69	2	2	2	3	169	18.9668	8.88037
P51116	Fragile X mental retardation syndrome-related protein 2 OS=Homo sapiens OX=9606 GN=FXR2 PE=1 SV=2 - [FXR2_HUMAN]	5.08534	4.75	13	1	2	2	673	74.178	6.22705
C9JFR7	Cytochrome c (Fragment) OS=Homo sapiens OX=9606 GN=CYCS PE=1 SV=1 - [C9JFR7_HUMAN]	5.0475	58.42	2	5	5	5	101	11.326	9.65674
H3BPC4	SUMO-conjugating enzyme UBC9 (Fragment) OS=Homo sapiens OX=9606 GN=UBE2I PE=1 SV=2 - [H3BPC4_HUMAN]	5.03947	32.86	4	2	2	2	70	7.99403	9.71533
E9PPY3	Ribosomal RNA-processing protein 8 OS=Homo sapiens OX=9606 GN=RRP8 PE=1 SV=1 - [E9PPY3_HUMAN]	5.02492	11.44	2	2	2	2	306	34.1795	9.75928
O43148	mRNA cap guanine-N7 methyltransferase OS=Homo sapiens OX=9606 GN=RNMT PE=1 SV=1 - [MCES_HUMAN]	5.01271	11.13	3	3	3	3	476	54.8093	6.60986
Q53EL6-2	Isoform 2 of Programmed cell death protein 4 OS=Homo sapiens OX=9606 GN=PDCD4 - [PDCD4_HUMAN]	5.0099	10.92	2	3	3	3	458	50.5445	5.47803
A0A087WYD1	AP-2 complex subunit beta (Fragment) OS=Homo sapiens OX=9606 GN=AP2B1 PE=1 SV=1 - [A0A087WYD1_HUMAN]	5.00865	4.23	12	2	2	2	639	70.8718	5.05908
Q13442	28 kDa heat- and acid-stable phosphoprotein OS=Homo sapiens OX=9606 GN=PDAP1 PE=1 SV=1 - [HAP28_HUMAN]	4.96642	16.02	2	2	2	2	181	20.6176	8.86572
H0YBU8	39S ribosomal protein L43, mitochondrial (Fragment) OS=Homo sapiens OX=9606 GN=MRPL43 PE=1 SV=1 - [H0YBU8_HUMAN]	4.96094	14.86	9	2	2	2	148	16.6666	6.78564
A0A087WUN7	SRA stem-loop-interacting RNA-binding protein, mitochondrial OS=Homo sapiens OX=9606 GN=SLIRP PE=1 SV=1 - [A0A087WUN7_HUMAN]	4.9529	26.09	8	1	2	2	92	10.3463	10.228
Q96DI7	U5 small nuclear ribonucleoprotein 40 kDa protein OS=Homo sapiens OX=9606 GN=SNRNP40 PE=1 SV=1 - [SNR40_HUMAN]	4.89585	11.2	2	2	2	2	357	39.2857	8.104
O14818	Proteasome subunit alpha type-7 OS=Homo sapiens OX=9606 GN=PSMA7 PE=1 SV=1 - [PSA7_HUMAN]	4.8808	28.63	9	5	5	5	248	27.8696	8.45557
P69849	Nodal modulator 3 OS=Homo sapiens OX=9606 GN=NOMO3 PE=3 SV=2 - [NOMO3_HUMAN]	4.87395	2.05	7	2	2	2	1222	134.049	5.66846
U3KPX3	Casein kinase I isoform alpha OS=Homo sapiens OX=9606 GN=CSNK1A1 PE=1 SV=1 - [U3KPX3_HUMAN]	4.8711	14.93	9	2	2	2	134	15.6198	9.56885
D6REB4	Polyadenylate-binding protein-interacting protein 1 OS=Homo sapiens OX=9606 GN=PAIP1 PE=1 SV=1 - [D6REB4_HUMAN]	4.86785	11.97	7	3	3	3	351	39.8826	4.85596
E9PBS1	Multifunctional protein ADE2 (Fragment) OS=Homo sapiens OX=9606 GN=PAICS PE=1 SV=1 - [E9PBS1_HUMAN]	4.827	11.38	4	4	4	4	413	45.6224	6.68311
P29084	Transcription initiation factor IIE subunit beta OS=Homo sapiens OX=9606 GN=GTF2E2 PE=1 SV=1 - [T2EB_HUMAN]	4.82255	8.25	1	2	2	4	291	33.0234	9.65674
P55769	NHP2-like protein 1 OS=Homo sapiens OX=9606 GN=SNU13 PE=1 SV=3 - [NH2L1_HUMAN]	4.81602	18.75	2	2	2	2	128	14.1646	8.45557
Q9Y2W1	Thyroid hormone receptor-associated protein 3 OS=Homo sapiens OX=9606 GN=THRAP3 PE=1 SV=2 - [TR150_HUMAN]	4.79426	3.14	1	2	2	2	955	108.601	10.1548
Q9H814	Phosphorylated adapter RNA export protein OS=Homo sapiens OX=9606 GN=PHAX PE=1 SV=1 - [PHAX_HUMAN]	4.79221	6.35	1	2	2	2	394	44.3751	5.40186
E9PL69	Ribonucleoside-diphosphate reductase large subunit OS=Homo sapiens OX=9606 GN=RRM1 PE=1 SV=1 - [E9PL69_HUMAN]	4.78752	4.91	4	2	2	2	570	64.7956	6.31592
Q9Y6A4	Cilia- and flagella-associated protein 20 OS=Homo sapiens OX=9606 GN=CFAP20 PE=1 SV=1 - [CFA20_HUMAN]	4.78026	11.92	1	2	2	2	193	22.76	9.75928
F6RFD5	Destrin OS=Homo sapiens OX=9606 GN=DSTN PE=1 SV=1 - [F6RFD5_HUMAN]	4.7752	14.81	3	2	2	2	135	15.3869	8.5874
Q16401-2	Isoform 2 of 26S proteasome non-ATPase regulatory subunit 5 OS=Homo sapiens OX=9606 GN=PSMD5 - [PSMD5_HUMAN]	4.74176	6.07	2	2	2	2	461	51.2798	5.43994
Q9UJU6-6	Isoform 6 of Drebrin-like protein OS=Homo sapiens OX=9606 GN=DBNL - [DBNL_HUMAN]	4.73618	5.76	16	2	2	2	382	43.0141	5.03369
P49321	Nuclear autoantigenic sperm protein OS=Homo sapiens OX=9606 GN=NASP PE=1 SV=2 - [NASP_HUMAN]	4.71711	5.2	11	4	4	4	788	85.1861	4.29736
P51571	Translocon-associated protein subunit delta OS=Homo sapiens OX=9606 GN=SSR4 PE=1 SV=1 - [SSRD_HUMAN]	4.70425	18.5	2	2	2	2	173	18.9866	6.15088
A0A087WX59	Proteasomal ubiquitin receptor ADRM1 OS=Homo sapiens OX=9606 GN=ADRM1 PE=1 SV=1 - [A0A087WX59_HUMAN]	4.68519	5.98	3	2	2	2	368	37.4814	4.83057
O00116	Alkyldihydroxyacetonephosphate synthase, peroxisomal OS=Homo sapiens OX=9606 GN=AGPS PE=1 SV=1 - [ADAS_HUMAN]	4.6764	5.62	3	3	3	3	658	72.8658	7.34229
Q9BVG4	Protein PBDC1 OS=Homo sapiens OX=9606 GN=PBDC1 PE=1 SV=1 - [PBDC1_HUMAN]	4.67422	11.59	2	2	2	2	233	26.0407	4.79248
Q09161	Nuclear cap-binding protein subunit 1 OS=Homo sapiens OX=9606 GN=NCBP1 PE=1 SV=1 - [NCBP1_HUMAN]	4.674	2.78	1	2	2	2	790	91.7805	6.43018
P49458	Signal recognition particle 9 kDa protein OS=Homo sapiens OX=9606 GN=SRP9 PE=1 SV=2 - [SRP09_HUMAN]	4.6676	22.09	3	2	2	2	86	10.1051	7.97217
A3KN83-3	Isoform 3 of Protein strawberry notch homolog 1 OS=Homo sapiens OX=9606 GN=SBNO1 - [SBNO1_HUMAN]	4.65673	2.52	3	2	2	2	1391	153.961	7.76709
Q7Z6Z7-2	Isoform 2 of E3 ubiquitin-protein ligase HUWE1 OS=Homo sapiens OX=9606 GN=HUWE1 - [HUWE1_HUMAN]	4.64565	1.12	4	3	3	3	4358	479.897	5.23682
E9PKB5	Protein phosphatase 1A (Fragment) OS=Homo sapiens OX=9606 GN=PPM1A PE=1 SV=1 - [E9PKB5_HUMAN]	4.63554	11.76	12	2	2	2	187	20.6311	7.91357
A0A087X090	Farnesyl diphosphate synthase (Farnesyl pyrophosphate synthetase, dimethylallyltranstransferase, geranyltranstransferase), isoform CRA_a OS=Homo sapiens OX=9606 GN=FDPS PE=1 SV=1 - [A0A087X090_HUMAN]	4.63383	15.32	4	2	2	2	248	28.5757	5.77002
P13693	Translationally-controlled tumor protein OS=Homo sapiens OX=9606 GN=TPT1 PE=1 SV=1 - [TCTP_HUMAN]	4.62506	43.02	6	3	3	3	172	19.5826	4.93213
O75663-2	Isoform 2 of TIP41-like protein OS=Homo sapiens OX=9606 GN=TIPRL - [TIPRL_HUMAN]	4.6236	11.24	2	2	2	2	178	20.2009	5.87158
O00622	Protein CYR61 OS=Homo sapiens OX=9606 GN=CYR61 PE=1 SV=1 - [CYR61_HUMAN]	4.62271	8.14	1	3	3	3	381	41.9983	8.20654
E9PC44	Protein transport protein Sec24D OS=Homo sapiens OX=9606 GN=SEC24D PE=1 SV=2 - [E9PC44_HUMAN]	4.61866	5.6	4	1	2	3	393	43.9122	6.15088
Q9NY12-2	Isoform 2 of H/ACA ribonucleoprotein complex subunit 1 OS=Homo sapiens OX=9606 GN=GAR1 - [GAR1_HUMAN]	4.61846	21.61	2	4	4	4	199	20.8214	10.4331
I3L1P5	Hepatocyte growth factor-regulated tyrosine kinase substrate (Fragment) OS=Homo sapiens OX=9606 GN=HGS PE=1 SV=1 - [I3L1P5_HUMAN]	4.61735	11.03	4	3	3	3	263	29.9849	5.88428
Q9UNH7-2	Isoform 2 of Sorting nexin-6 OS=Homo sapiens OX=9606 GN=SNX6 - [SNX6_HUMAN]	4.56363	10	4	2	2	2	290	33.5494	8.57275
O75179-6	Isoform 6 of Ankyrin repeat domain-containing protein 17 OS=Homo sapiens OX=9606 GN=ANKRD17 - [ANR17_HUMAN]	4.55331	1.53	10	3	3	3	2352	246.598	6.68311
M0R080	DnaJ homolog subfamily B member 1 (Fragment) OS=Homo sapiens OX=9606 GN=DNAJB1 PE=1 SV=1 - [M0R080_HUMAN]	4.54231	19.13	8	3	3	3	183	20.4843	8.55811
Q8WU90	Zinc finger CCCH domain-containing protein 15 OS=Homo sapiens OX=9606 GN=ZC3H15 PE=1 SV=1 - [ZC3HF_HUMAN]	4.5414	4.23	1	2	2	2	426	48.5726	5.31299
Q14677	Clathrin interactor 1 OS=Homo sapiens OX=9606 GN=CLINT1 PE=1 SV=1 - [EPN4_HUMAN]	4.53723	4	3	2	2	2	625	68.2158	6.41748
A6NKB8	Aminopeptidase B OS=Homo sapiens OX=9606 GN=RNPEP PE=1 SV=1 - [A6NKB8_HUMAN]	4.53218	4.75	4	2	2	2	611	68.1253	6.01123
H0Y8Y3	PDZ and LIM domain protein 5 (Fragment) OS=Homo sapiens OX=9606 GN=PDLIM5 PE=1 SV=1 - [H0Y8Y3_HUMAN]	4.51991	9.52	6	2	2	2	231	24.9653	8.6167
H0YN81	WD repeat-containing protein 61 (Fragment) OS=Homo sapiens OX=9606 GN=WDR61 PE=1 SV=1 - [H0YN81_HUMAN]	4.50857	12.59	7	2	2	2	294	32.2332	5.70654
H3BRM5	Cytochrome c oxidase subunit 5A, mitochondrial OS=Homo sapiens OX=9606 GN=COX5A PE=1 SV=1 - [H3BRM5_HUMAN]	4.50181	23.19	4	2	2	2	69	7.76621	6.02393
C9J9C1	Serine/threonine-protein phosphatase 2A 65 kDa regulatory subunit A alpha isoform (Fragment) OS=Homo sapiens OX=9606 GN=PPP2R1A PE=1 SV=2 - [C9J9C1_HUMAN]	4.50041	4.81	3	2	2	2	395	43.1682	5.37646
P48047	ATP synthase subunit O, mitochondrial OS=Homo sapiens OX=9606 GN=ATP5O PE=1 SV=1 - [ATPO_HUMAN]	4.49773	9.86	3	2	2	2	213	23.2627	9.96436
P04899-6	Isoform 6 of Guanine nucleotide-binding protein G(i) subunit alpha-2 OS=Homo sapiens OX=9606 GN=GNAI2 - [GNAI2_HUMAN]	4.48832	8.58	6	2	2	2	303	34.9122	5.37646
Q12874	Splicing factor 3A subunit 3 OS=Homo sapiens OX=9606 GN=SF3A3 PE=1 SV=1 - [SF3A3_HUMAN]	4.48299	8.18	1	3	3	3	501	58.8123	5.37646
F5H4H0	Ras-related protein Rap-1b (Fragment) OS=Homo sapiens OX=9606 GN=RAP1B PE=4 SV=1 - [F5H4H0_HUMAN]	4.47964	43.75	21	2	2	2	48	5.34778	5.18604
P04818	Thymidylate synthase OS=Homo sapiens OX=9606 GN=TYMS PE=1 SV=3 - [TYSY_HUMAN]	4.47578	8.63	2	2	2	2	313	35.6932	7.00537
Q9BZQ8	Protein Niban OS=Homo sapiens OX=9606 GN=FAM129A PE=1 SV=1 - [NIBAN_HUMAN]	4.46606	2.59	1	2	2	2	928	103.07	4.77979
P00568	Adenylate kinase isoenzyme 1 OS=Homo sapiens OX=9606 GN=AK1 PE=1 SV=3 - [KAD1_HUMAN]	4.46457	11.86	3	2	2	2	194	21.6213	8.63135
M0R0Y2	Alpha-soluble NSF attachment protein OS=Homo sapiens OX=9606 GN=NAPA PE=1 SV=1 - [M0R0Y2_HUMAN]	4.46308	12.89	4	2	2	2	256	29.1443	5.16064
E7EMB1	Switch-associated protein 70 OS=Homo sapiens OX=9606 GN=SWAP70 PE=1 SV=1 - [E7EMB1_HUMAN]	4.44376	5.5	3	3	3	3	527	61.9939	6.1001
Q9BTE6	Alanyl-tRNA editing protein Aarsd1 OS=Homo sapiens OX=9606 GN=AARSD1 PE=1 SV=2 - [AASD1_HUMAN]	4.42801	7.28	6	2	2	2	412	45.4513	6.41748
P62861	40S ribosomal protein S30 OS=Homo sapiens OX=9606 GN=FAU PE=1 SV=1 - [RS30_HUMAN]	4.42617	18.64	2	2	2	2	59	6.64382	12.147
Q9H7B2	Ribosome production factor 2 homolog OS=Homo sapiens OX=9606 GN=RPF2 PE=1 SV=2 - [RPF2_HUMAN]	4.41432	16.67	2	4	4	4	306	35.5602	9.99365
P09234	U1 small nuclear ribonucleoprotein C OS=Homo sapiens OX=9606 GN=SNRPC PE=1 SV=1 - [RU1C_HUMAN]	4.4096	11.32	2	1	1	1	159	17.3812	9.67139
O00429-4	Isoform 3 of Dynamin-1-like protein OS=Homo sapiens OX=9606 GN=DNM1L - [DNM1L_HUMAN]	4.39921	7.58	13	4	4	4	699	78.0512	6.81494
O60749-2	Isoform 2 of Sorting nexin-2 OS=Homo sapiens OX=9606 GN=SNX2 - [SNX2_HUMAN]	4.39736	6.22	2	1	2	2	402	46.0687	7.23975
Q8WYA6-4	Isoform 4 of Beta-catenin-like protein 1 OS=Homo sapiens OX=9606 GN=CTNNBL1 - [CTBL1_HUMAN]	4.39494	5.41	6	3	3	3	536	61.9316	5.08447
P04844-2	Isoform 2 of Dolichyl-diphosphooligosaccharide--protein glycosyltransferase subunit 2 OS=Homo sapiens OX=9606 GN=RPN2 - [RPN2_HUMAN]	4.38672	3.74	2	2	2	2	615	67.6814	6.06201
Q16656	Nuclear respiratory factor 1 OS=Homo sapiens OX=9606 GN=NRF1 PE=1 SV=1 - [NRF1_HUMAN]	4.38566	3.98	5	2	2	2	503	53.5079	5.04639
P00387-2	Isoform 2 of NADH-cytochrome b5 reductase 3 OS=Homo sapiens OX=9606 GN=CYB5R3 - [NB5R3_HUMAN]	4.38109	11.51	4	2	2	2	278	31.6084	7.57666
Q9ULC4-2	Isoform 2 of Malignant T-cell-amplified sequence 1 OS=Homo sapiens OX=9606 GN=MCTS1 - [MCTS1_HUMAN]	4.34897	16.57	3	2	2	2	169	19.216	8.25049
E9PE17	28S ribosomal protein S17, mitochondrial (Fragment) OS=Homo sapiens OX=9606 GN=MRPS17 PE=1 SV=1 - [E9PE17_HUMAN]	4.31833	22.48	3	1	1	1	129	14.3649	9.84717
P41227-2	Isoform 2 of N-alpha-acetyltransferase 10 OS=Homo sapiens OX=9606 GN=NAA10 - [NAA10_HUMAN]	4.31576	8.64	7	2	2	2	220	24.768	5.51611
A0A0U1RR30	Transcriptional repressor p66-beta (Fragment) OS=Homo sapiens OX=9606 GN=GATAD2B PE=1 SV=1 - [A0A0U1RR30_HUMAN]	4.30128	4.18	6	1	1	2	263	28.7647	9.62744
Q9Y237	Peptidyl-prolyl cis-trans isomerase NIMA-interacting 4 OS=Homo sapiens OX=9606 GN=PIN4 PE=1 SV=1 - [PIN4_HUMAN]	4.29859	16.79	7	2	2	2	131	13.801	9.77393
O95104-2	Isoform 2 of Splicing factor, arginine/serine-rich 15 OS=Homo sapiens OX=9606 GN=SCAF4 - [SFR15_HUMAN]	4.29294	3.64	6	3	3	3	1125	123.566	9.62744
H0YB56	Protein LYRIC (Fragment) OS=Homo sapiens OX=9606 GN=MTDH PE=1 SV=1 - [H0YB56_HUMAN]	4.27594	14.29	4	3	3	3	224	24.5016	9.75928
Q96B26	Exosome complex component RRP43 OS=Homo sapiens OX=9606 GN=EXOSC8 PE=1 SV=1 - [EXOS8_HUMAN]	4.27264	7.97	1	2	2	2	276	30.0203	5.30029
Q96HS1-2	Isoform 2 of Serine/threonine-protein phosphatase PGAM5, mitochondrial OS=Homo sapiens OX=9606 GN=PGAM5 - [PGAM5_HUMAN]	4.22583	7.45	3	2	2	2	255	28.0025	7.25439
Q14232	Translation initiation factor eIF-2B subunit alpha OS=Homo sapiens OX=9606 GN=EIF2B1 PE=1 SV=1 - [EI2BA_HUMAN]	4.22542	7.54	3	2	2	2	305	33.6908	7.32764
P62993	Growth factor receptor-bound protein 2 OS=Homo sapiens OX=9606 GN=GRB2 PE=1 SV=1 - [GRB2_HUMAN]	4.21249	15.21	5	3	3	3	217	25.1904	6.31592
Q9H9J2	39S ribosomal protein L44, mitochondrial OS=Homo sapiens OX=9606 GN=MRPL44 PE=1 SV=1 - [RM44_HUMAN]	4.19827	15.96	1	4	4	4	332	37.5117	8.39697
U3KQ84	Dolichyl-diphosphooligosaccharide--protein glycosyltransferase 48 kDa subunit (Fragment) OS=Homo sapiens OX=9606 GN=DDOST PE=1 SV=8 - [U3KQ84_HUMAN]	4.18937	23.38	5	2	2	2	154	17.0949	4.91943
P10620	Microsomal glutathione S-transferase 1 OS=Homo sapiens OX=9606 GN=MGST1 PE=1 SV=1 - [MGST1_HUMAN]	4.1872	18.71	5	2	2	2	155	17.5872	9.39307
F5H658	ATP-dependent RNA helicase DHX8 OS=Homo sapiens OX=9606 GN=DHX8 PE=1 SV=1 - [F5H658_HUMAN]	4.17813	1.86	4	1	2	2	1181	133.917	7.69385
Q86UP2-2	Isoform 2 of Kinectin OS=Homo sapiens OX=9606 GN=KTN1 - [KTN1_HUMAN]	4.15612	3.62	7	4	4	4	1300	149.519	5.70654
K7EQ03	RNA-binding protein 42 OS=Homo sapiens OX=9606 GN=RBM42 PE=1 SV=1 - [K7EQ03_HUMAN]	4.15356	5.4	6	2	2	2	426	44.61	9.49561
P49903-2	Isoform 2 of Selenide, water dikinase 1 OS=Homo sapiens OX=9606 GN=SEPHS1 - [SPS1_HUMAN]	4.14206	8.41	5	2	2	2	321	35.456	5.21143
A0A0C4DGZ6	Ribonucleoside-diphosphate reductase subunit M2 B OS=Homo sapiens OX=9606 GN=RRM2B PE=1 SV=1 - [A0A0C4DGZ6_HUMAN]	4.11382	7.07	11	2	2	2	297	34.4664	5.05908
P09496-5	Isoform 5 of Clathrin light chain A OS=Homo sapiens OX=9606 GN=CLTA - [CLCA_HUMAN]	4.11117	16.87	11	2	2	2	166	17.6767	4.64014
O00743-2	Isoform 2 of Serine/threonine-protein phosphatase 6 catalytic subunit OS=Homo sapiens OX=9606 GN=PPP6C - [PPP6_HUMAN]	4.10666	13.07	4	3	3	3	283	32.5113	6.03662
H7C469	Uncharacterized protein (Fragment) OS=Homo sapiens OX=9606 PE=1 SV=7 - [H7C469_HUMAN]	4.0963	6.55	13	2	2	2	336	35.8719	5.40186
Q9HCN8	Stromal cell-derived factor 2-like protein 1 OS=Homo sapiens OX=9606 GN=SDF2L1 PE=1 SV=2 - [SDF2L_HUMAN]	4.08287	16.74	1	2	2	2	221	23.5837	7.03467
A0A0G2JM58	Casein kinase II subunit beta OS=Homo sapiens OX=9606 GN=CSNK2B PE=1 SV=1 - [A0A0G2JM58_HUMAN]	4.08283	18.63	7	2	2	2	161	18.1528	4.09424
Q5JVD1	Centriolin OS=Homo sapiens OX=9606 GN=CNTRL PE=1 SV=1 - [Q5JVD1_HUMAN]	4.07812	1.01	4	1	1	2	994	113.695	5.21143
P06737-2	Isoform 2 of Glycogen phosphorylase, liver form OS=Homo sapiens OX=9606 GN=PYGL - [PYGL_HUMAN]	4.07793	2.21	5	1	2	2	813	93.0751	7.29834
A2A3N6	Putative PIP5K1A and PSMD4-like protein OS=Homo sapiens OX=9606 GN=PIPSL PE=5 SV=1 - [PIPSL_HUMAN]	4.06778	3.6	6	1	2	2	862	94.9876	5.70654
R4GN98	Protein S100 (Fragment) OS=Homo sapiens OX=9606 GN=S100A6 PE=1 SV=1 - [R4GN98_HUMAN]	4.066	17.65	2	2	2	3	85	9.67506	5.45264
Q15291-2	Isoform 2 of Retinoblastoma-binding protein 5 OS=Homo sapiens OX=9606 GN=RBBP5 - [RBBP5_HUMAN]	4.03935	6.2	2	3	3	3	500	55.0374	4.95752
Q9BTY7	Protein HGH1 homolog OS=Homo sapiens OX=9606 GN=HGH1 PE=1 SV=1 - [HGH1_HUMAN]	4.0353	4.87	1	2	2	2	390	42.1027	4.80518
Q9BU61	NADH dehydrogenase [ubiquinone] 1 alpha subcomplex assembly factor 3 OS=Homo sapiens OX=9606 GN=NDUFAF3 PE=1 SV=1 - [NDUF3_HUMAN]	4.03282	13.59	1	2	2	3	184	20.3374	8.22119
Q9UBS4	DnaJ homolog subfamily B member 11 OS=Homo sapiens OX=9606 GN=DNAJB11 PE=1 SV=1 - [DJB11_HUMAN]	4.03246	4.47	1	1	1	1	358	40.4886	6.17627
Q14DU5	ROCK2 protein OS=Homo sapiens OX=9606 GN=ROCK2 PE=1 SV=1 - [Q14DU5_HUMAN]	4.02735	3.7	3	2	2	2	703	82.0971	6.63916
Q70UQ0	Inhibitor of nuclear factor kappa-B kinase-interacting protein OS=Homo sapiens OX=9606 GN=IKBIP PE=1 SV=1 - [IKIP_HUMAN]	4.02098	6	2	2	2	2	350	39.285	9.17334
C9JXG8	Ran-specific GTPase-activating protein (Fragment) OS=Homo sapiens OX=9606 GN=RANBP1 PE=1 SV=2 - [C9JXG8_HUMAN]	4.00858	11.03	8	2	2	2	145	16.8897	8.52881
P36871	Phosphoglucomutase-1 OS=Homo sapiens OX=9606 GN=PGM1 PE=1 SV=3 - [PGM1_HUMAN]	4.00184	5.87	3	3	3	3	562	61.4105	6.75635
A0A0U1RRM8	Fermitin family homolog 2 (Fragment) OS=Homo sapiens OX=9606 GN=FERMT2 PE=1 SV=1 - [A0A0U1RRM8_HUMAN]	3.98767	4.4	9	2	2	2	545	61.8671	5.80811
E9PBF6	Lamin-B1 OS=Homo sapiens OX=9606 GN=LMNB1 PE=1 SV=1 - [E9PBF6_HUMAN]	3.98603	9.56	3	3	3	3	387	44.6157	5.04639
Q9UJW0	Dynactin subunit 4 OS=Homo sapiens OX=9606 GN=DCTN4 PE=1 SV=1 - [DCTN4_HUMAN]	3.98124	5.65	6	2	2	2	460	52.3036	7.34229
P29144	Tripeptidyl-peptidase 2 OS=Homo sapiens OX=9606 GN=TPP2 PE=1 SV=4 - [TPP2_HUMAN]	3.95318	2.88	2	3	3	3	1249	138.263	6.31592
Q9UK59	Lariat debranching enzyme OS=Homo sapiens OX=9606 GN=DBR1 PE=1 SV=2 - [DBR1_HUMAN]	3.93399	3.68	2	2	2	2	544	61.5163	5.46533
Q9BVS4-2	Isoform 2 of Serine/threonine-protein kinase RIO2 OS=Homo sapiens OX=9606 GN=RIOK2 - [RIOK2_HUMAN]	3.92181	5.27	2	2	2	2	474	54.4737	5.41455
F8W8D4	NEDD8-activating enzyme E1 catalytic subunit OS=Homo sapiens OX=9606 GN=UBA3 PE=1 SV=1 - [F8W8D4_HUMAN]	3.90422	4.98	3	2	2	2	422	47.2417	5.24951
A0A0C4DGH5	Cullin-associated NEDD8-dissociated protein 1 (Fragment) OS=Homo sapiens OX=9606 GN=CAND1 PE=1 SV=1 - [A0A0C4DGH5_HUMAN]	3.87334	3.9	3	3	3	3	770	85.355	5.50342
H0YDD4	Acetyltransferase component of pyruvate dehydrogenase complex (Fragment) OS=Homo sapiens OX=9606 GN=DLAT PE=1 SV=1 - [H0YDD4_HUMAN]	3.86966	9.39	3	3	3	3	479	51.1691	8.51416
Q10713	Mitochondrial-processing peptidase subunit alpha OS=Homo sapiens OX=9606 GN=PMPCA PE=1 SV=2 - [MPPA_HUMAN]	3.86431	3.43	3	2	2	2	525	58.2156	6.91748
P13473	Lysosome-associated membrane glycoprotein 2 OS=Homo sapiens OX=9606 GN=LAMP2 PE=1 SV=2 - [LAMP2_HUMAN]	3.86334	4.88	3	2	2	2	410	44.9323	5.63037
A0A087WV29	RNA cytidine acetyltransferase OS=Homo sapiens OX=9606 GN=NAT10 PE=1 SV=1 - [A0A087WV29_HUMAN]	3.84876	2.88	3	2	2	2	834	93.4753	5.88428
B8ZZU8	Elongin-B OS=Homo sapiens OX=9606 GN=ELOB PE=1 SV=1 - [B8ZZU8_HUMAN]	3.83213	18.58	5	2	2	2	113	12.5193	4.97021
P25788-2	Isoform 2 of Proteasome subunit alpha type-3 OS=Homo sapiens OX=9606 GN=PSMA3 - [PSA3_HUMAN]	3.83002	7.66	5	2	2	2	248	27.6297	5.32568
Q9UBB4-2	Isoform 2 of Ataxin-10 OS=Homo sapiens OX=9606 GN=ATXN10 - [ATX10_HUMAN]	3.8267	7.79	4	2	2	2	411	46.2572	5.08447
A6NJA2	Ubiquitin carboxyl-terminal hydrolase 14 OS=Homo sapiens OX=9606 GN=USP14 PE=1 SV=2 - [A6NJA2_HUMAN]	3.82557	13.39	4	3	3	3	448	51.0537	5.92236
Q14137-2	Isoform 2 of Ribosome biogenesis protein BOP1 OS=Homo sapiens OX=9606 GN=BOP1 - [BOP1_HUMAN]	3.8134	3.63	2	1	1	1	634	71.885	8.17725
Q96HE7	ERO1-like protein alpha OS=Homo sapiens OX=9606 GN=ERO1A PE=1 SV=2 - [ERO1A_HUMAN]	3.80762	9.83	3	3	3	3	468	54.3581	5.68115
Q9Y312	Protein AAR2 homolog OS=Homo sapiens OX=9606 GN=AAR2 PE=1 SV=2 - [AAR2_HUMAN]	3.76831	11.2	2	3	3	3	384	43.4441	5.96045
Q14683	Structural maintenance of chromosomes protein 1A OS=Homo sapiens OX=9606 GN=SMC1A PE=1 SV=2 - [SMC1A_HUMAN]	3.76607	2.92	4	4	4	4	1233	143.144	7.63525
P62306	Small nuclear ribonucleoprotein F OS=Homo sapiens OX=9606 GN=SNRPF PE=1 SV=1 - [RUXF_HUMAN]	3.72818	15.12	1	1	1	1	86	9.71878	4.66553
Q14657	EKC/KEOPS complex subunit LAGE3 OS=Homo sapiens OX=9606 GN=LAGE3 PE=1 SV=2 - [LAGE3_HUMAN]	3.7279	16.08	1	1	1	1	143	14.7946	8.63135
H0YN26	Acidic leucine-rich nuclear phosphoprotein 32 family member A OS=Homo sapiens OX=9606 GN=ANP32A PE=1 SV=1 - [H0YN26_HUMAN]	3.71831	9.04	4	1	1	1	177	19.9851	4.57666
P61201	COP9 signalosome complex subunit 2 OS=Homo sapiens OX=9606 GN=COPS2 PE=1 SV=1 - [CSN2_HUMAN]	3.70392	7.45	5	3	3	3	443	51.5641	5.52881
Q9NTJ3-2	Isoform 2 of Structural maintenance of chromosomes protein 4 OS=Homo sapiens OX=9606 GN=SMC4 - [SMC4_HUMAN]	3.68483	3.66	8	4	4	4	1230	140.191	6.80029
P51970	NADH dehydrogenase [ubiquinone] 1 alpha subcomplex subunit 8 OS=Homo sapiens OX=9606 GN=NDUFA8 PE=1 SV=3 - [NDUA8_HUMAN]	3.67497	12.79	1	1	1	1	172	20.0921	7.6499
P05386	60S acidic ribosomal protein P1 OS=Homo sapiens OX=9606 GN=RPLP1 PE=1 SV=1 - [RLA1_HUMAN]	3.6614	14.04	1	1	1	1	114	11.5067	4.32275
H0YMZ1	Proteasome subunit alpha type (Fragment) OS=Homo sapiens OX=9606 GN=PSMA4 PE=1 SV=8 - [H0YMZ1_HUMAN]	3.65125	7.73	9	2	2	2	220	24.5104	6.771
P36957	Dihydrolipoyllysine-residue succinyltransferase component of 2-oxoglutarate dehydrogenase complex, mitochondrial OS=Homo sapiens OX=9606 GN=DLST PE=1 SV=4 - [ODO2_HUMAN]	3.60027	4.64	6	2	2	2	453	48.7245	8.95361
C9JG87	39S ribosomal protein L39, mitochondrial (Fragment) OS=Homo sapiens OX=9606 GN=MRPL39 PE=1 SV=1 - [C9JG87_HUMAN]	3.59962	13.47	3	4	4	4	297	34.0104	8.14795
P16152-2	Isoform 2 of Carbonyl reductase [NADPH] 1 OS=Homo sapiens OX=9606 GN=CBR1 - [CBR1_HUMAN]	3.59533	9.25	5	1	1	1	173	18.7497	8.01611
Q15050	Ribosome biogenesis regulatory protein homolog OS=Homo sapiens OX=9606 GN=RRS1 PE=1 SV=2 - [RRS1_HUMAN]	3.595	3.56	1	1	1	1	365	41.1682	10.6968
Q8WXA9-2	Isoform 2 of Splicing regulatory glutamine/lysine-rich protein 1 OS=Homo sapiens OX=9606 GN=SREK1 - [SREK1_HUMAN]	3.55898	4.81	4	2	2	2	624	71.6064	10.1987
P15144	Aminopeptidase N OS=Homo sapiens OX=9606 GN=ANPEP PE=1 SV=4 - [AMPN_HUMAN]	3.54568	4.24	1	3	3	3	967	109.471	5.47803
Q9BQ52-4	Isoform 4 of Zinc phosphodiesterase ELAC protein 2 OS=Homo sapiens OX=9606 GN=ELAC2 - [RNZ2_HUMAN]	3.52507	3.31	6	2	2	3	786	87.508	7.97217
Q13155	Aminoacyl tRNA synthase complex-interacting multifunctional protein 2 OS=Homo sapiens OX=9606 GN=AIMP2 PE=1 SV=2 - [AIMP2_HUMAN]	3.52105	7.81	1	1	1	1	320	35.3263	8.22119
A0A087WW77	Lethal(2) giant larvae protein homolog 1 OS=Homo sapiens OX=9606 GN=LLGL1 PE=1 SV=1 - [A0A087WW77_HUMAN]	3.48726	1.89	2	1	1	1	1056	114.355	6.15088
O00178	GTP-binding protein 1 OS=Homo sapiens OX=9606 GN=GTPBP1 PE=1 SV=3 - [GTPB1_HUMAN]	3.47988	4.48	1	2	2	2	669	72.408	8.33838
Q6PIU2-3	Isoform 3 of Neutral cholesterol ester hydrolase 1 OS=Homo sapiens OX=9606 GN=NCEH1 - [NCEH1_HUMAN]	3.47115	4.36	5	1	1	1	275	31.1481	6.68311
P48735-2	Isoform 2 of Isocitrate dehydrogenase [NADP], mitochondrial OS=Homo sapiens OX=9606 GN=IDH2 - [IDHP_HUMAN]	3.42342	4.75	2	2	2	2	400	45.1508	7.75244
Q6UX04	Peptidyl-prolyl cis-trans isomerase CWC27 homolog OS=Homo sapiens OX=9606 GN=CWC27 PE=1 SV=1 - [CWC27_HUMAN]	3.38135	5.93	2	2	2	2	472	53.8142	5.79541
D6RAZ4	Calmegin (Fragment) OS=Homo sapiens OX=9606 GN=CLGN PE=1 SV=1 - [D6RAZ4_HUMAN]	3.35367	10.06	2	1	1	1	179	20.4951	4.41162
B4DLR8	NAD(P)H dehydrogenase [quinone] 1 OS=Homo sapiens OX=9606 GN=NQO1 PE=1 SV=1 - [B4DLR8_HUMAN]	3.34014	8.91	6	1	1	1	202	22.7789	8.49951
P23743	Diacylglycerol kinase alpha OS=Homo sapiens OX=9606 GN=DGKA PE=1 SV=3 - [DGKA_HUMAN]	3.33585	3.13	2	2	2	2	735	82.5767	6.72705
Q9Y285-2	Isoform 2 of Phenylalanine--tRNA ligase alpha subunit OS=Homo sapiens OX=9606 GN=FARSA - [SYFA_HUMAN]	3.30495	5.66	6	2	3	3	477	54.1238	7.79639
Q5VTU3	Dynein light chain Tctex-type 1 OS=Homo sapiens OX=9606 GN=DYNLT1 PE=1 SV=1 - [Q5VTU3_HUMAN]	3.29797	17.39	2	1	1	1	92	10.1942	5.33838
O60568	Procollagen-lysine,2-oxoglutarate 5-dioxygenase 3 OS=Homo sapiens OX=9606 GN=PLOD3 PE=1 SV=1 - [PLOD3_HUMAN]	3.28392	4.2	2	1	2	2	738	84.7315	6.04932
P47985	Cytochrome b-c1 complex subunit Rieske, mitochondrial OS=Homo sapiens OX=9606 GN=UQCRFS1 PE=1 SV=2 - [UCRI_HUMAN]	3.24318	5.11	1	1	1	1	274	29.6494	8.32373
D6RA57	Translation machinery-associated protein 16 OS=Homo sapiens OX=9606 GN=TMA16 PE=1 SV=1 - [D6RA57_HUMAN]	3.23627	10.42	3	1	1	1	144	17.1451	9.96436
Q8NAF0	Zinc finger protein 579 OS=Homo sapiens OX=9606 GN=ZNF579 PE=1 SV=2 - [ZN579_HUMAN]	3.1966	2.67	1	1	1	1	562	60.4713	8.68994
Q9H0S4-2	Isoform 2 of Probable ATP-dependent RNA helicase DDX47 OS=Homo sapiens OX=9606 GN=DDX47 - [DDX47_HUMAN]	3.17777	3.2	2	1	1	1	406	45.141	9.24658
H3BTB3	ATP-dependent RNA helicase DDX19A OS=Homo sapiens OX=9606 GN=DDX19A PE=1 SV=1 - [H3BTB3_HUMAN]	3.1171	11.63	10	1	1	1	129	14.4704	4.90674
Q52LJ0	Protein FAM98B OS=Homo sapiens OX=9606 GN=FAM98B PE=1 SV=1 - [FA98B_HUMAN]	3.1089	7.58	2	2	2	2	330	37.167	6.29053
F8WEG8	Interferon-inducible double-stranded RNA-dependent protein kinase activator A OS=Homo sapiens OX=9606 GN=PRKRA PE=1 SV=1 - [F8WEG8_HUMAN]	3.10757	15.79	6	1	1	1	95	10.4073	9.01221
M0QX65	SUMO-activating enzyme subunit 1 (Fragment) OS=Homo sapiens OX=9606 GN=SAE1 PE=1 SV=1 - [M0QX65_HUMAN]	3.10422	19.02	7	3	3	3	205	22.6077	7.32764
P02795	Metallothionein-2 OS=Homo sapiens OX=9606 GN=MT2A PE=1 SV=1 - [MT2_HUMAN]	3.09705	19.67	6	1	1	1	61	6.0372	7.82568
Q8NFH3	Nucleoporin Nup43 OS=Homo sapiens OX=9606 GN=NUP43 PE=1 SV=1 - [NUP43_HUMAN]	3.09231	4.47	1	1	1	1	380	42.1245	5.63037
A0A1B0GWA1	Propionyl-CoA carboxylase alpha chain, mitochondrial (Fragment) OS=Homo sapiens OX=9606 GN=PCCA PE=1 SV=1 - [A0A1B0GWA1_HUMAN]	3.08598	4.29	7	1	1	1	326	36.1234	7.18115
O00422	Histone deacetylase complex subunit SAP18 OS=Homo sapiens OX=9606 GN=SAP18 PE=1 SV=1 - [SAP18_HUMAN]	3.07921	15.03	5	2	2	2	153	17.55	9.34912
O60739	Eukaryotic translation initiation factor 1b OS=Homo sapiens OX=9606 GN=EIF1B PE=1 SV=2 - [EIF1B_HUMAN]	3.0734	12.39	3	1	1	1	113	12.8157	7.37158
P17480-2	Isoform UBF2 of Nucleolar transcription factor 1 OS=Homo sapiens OX=9606 GN=UBTF - [UBF1_HUMAN]	3.07191	4.95	3	3	3	3	727	84.8838	5.5542
H7C3D3	Zyxin (Fragment) OS=Homo sapiens OX=9606 GN=ZYX PE=1 SV=1 - [H7C3D3_HUMAN]	3.06852	14.2	4	1	1	1	176	18.1542	10.5649
M0QX69	NEDD8-conjugating enzyme Ubc12 (Fragment) OS=Homo sapiens OX=9606 GN=UBE2M PE=1 SV=8 - [M0QX69_HUMAN]	3.06227	14.49	2	1	1	1	69	8.14718	4.77979
Q9HB90	Ras-related GTP-binding protein C OS=Homo sapiens OX=9606 GN=RRAGC PE=1 SV=1 - [RRAGC_HUMAN]	3.05325	7.02	2	2	2	2	399	44.1958	5.09717
Q96FQ6	Protein S100-A16 OS=Homo sapiens OX=9606 GN=S100A16 PE=1 SV=1 - [S10AG_HUMAN]	3.04756	11.65	1	1	1	1	103	11.794	6.78564
P51788-2	Isoform 2 of Chloride channel protein 2 OS=Homo sapiens OX=9606 GN=CLCN2 - [CLCN2_HUMAN]	3.04559	15.08	4	1	1	1	126	14.3737	10.3892
O75396	Vesicle-trafficking protein SEC22b OS=Homo sapiens OX=9606 GN=SEC22B PE=1 SV=4 - [SC22B_HUMAN]	3.01688	14.42	2	2	2	2	215	24.5775	6.91748
C9JRH2	Regulator of chromosome condensation (Fragment) OS=Homo sapiens OX=9606 GN=RCC1 PE=1 SV=1 - [C9JRH2_HUMAN]	3.01193	7.39	7	1	1	1	230	24.4496	7.41553
I3L1L3	Myb-binding protein 1A (Fragment) OS=Homo sapiens OX=9606 GN=MYBBP1A PE=1 SV=1 - [I3L1L3_HUMAN]	2.98232	1.2	3	1	1	1	1252	140.154	9.26123
B4DJ81	NADH-ubiquinone oxidoreductase 75 kDa subunit, mitochondrial OS=Homo sapiens OX=9606 GN=NDUFS1 PE=1 SV=1 - [B4DJ81_HUMAN]	2.97931	2.62	6	1	1	1	611	66.879	5.37646
O75533	Splicing factor 3B subunit 1 OS=Homo sapiens OX=9606 GN=SF3B1 PE=1 SV=3 - [SF3B1_HUMAN]	2.96212	2.07	2	2	2	2	1304	145.738	7.09326
B4DEV8	Proteasome subunit alpha type OS=Homo sapiens OX=9606 PE=2 SV=1 - [B4DEV8_HUMAN]	2.96173	9.15	3	1	1	1	164	18.4458	8.49951
Q9H7E9	UPF0488 protein C8orf33 OS=Homo sapiens OX=9606 GN=C8orf33 PE=1 SV=1 - [CH033_HUMAN]	2.94837	6.99	2	1	1	1	229	24.9769	9.94971
E9PH82	Protein FAM98A OS=Homo sapiens OX=9606 GN=FAM98A PE=1 SV=1 - [E9PH82_HUMAN]	2.94728	4.81	3	1	1	1	312	34.4091	8.27979
P62857	40S ribosomal protein S28 OS=Homo sapiens OX=9606 GN=RPS28 PE=1 SV=1 - [RS28_HUMAN]	2.94466	17.39	1	1	1	1	69	7.8362	10.6968
O43670-2	Isoform 2 of BUB3-interacting and GLEBS motif-containing protein ZNF207 OS=Homo sapiens OX=9606 GN=ZNF207 - [ZN207_HUMAN]	2.94071	5.62	12	2	2	2	463	49.6597	9.1001
P55265-5	Isoform 5 of Double-stranded RNA-specific adenosine deaminase OS=Homo sapiens OX=9606 GN=ADAR - [DSRAD_HUMAN]	2.9345	1.93	6	1	1	1	931	103.576	8.66064
X6RCK5	Dynactin subunit 3 (Fragment) OS=Homo sapiens OX=9606 GN=DCTN3 PE=1 SV=1 - [X6RCK5_HUMAN]	2.92491	20.53	7	2	2	2	151	17.2882	6.58057
O60869-2	Isoform 2 of Endothelial differentiation-related factor 1 OS=Homo sapiens OX=9606 GN=EDF1 - [EDF1_HUMAN]	2.92233	10.79	3	1	1	1	139	15.4712	9.77393
Q7RTV0	PHD finger-like domain-containing protein 5A OS=Homo sapiens OX=9606 GN=PHF5A PE=1 SV=1 - [PHF5A_HUMAN]	2.91686	11.82	1	1	1	1	110	12.397	8.41162
E7ENC1	Propionyl-CoA carboxylase beta chain, mitochondrial OS=Homo sapiens OX=9606 GN=PCCB PE=1 SV=1 - [E7ENC1_HUMAN]	2.90715	5.28	11	1	1	1	303	32.4474	7.41553
Q8TEA8	D-aminoacyl-tRNA deacylase 1 OS=Homo sapiens OX=9606 GN=DTD1 PE=1 SV=2 - [DTD1_HUMAN]	2.89485	7.66	1	1	1	1	209	23.409	8.23584
K7ENL7	Vasodilator-stimulated phosphoprotein OS=Homo sapiens OX=9606 GN=VASP PE=1 SV=1 - [K7ENL7_HUMAN]	2.89021	27.18	3	2	2	2	103	11.3135	9.84717
E9PRR7	Protein FRG1 (Fragment) OS=Homo sapiens OX=9606 GN=FRG1 PE=1 SV=1 - [E9PRR7_HUMAN]	2.85705	11.21	2	1	1	1	116	12.5082	5.24951
F8WBR5	Calmodulin-2 OS=Homo sapiens OX=9606 GN=CALM2 PE=1 SV=1 - [F8WBR5_HUMAN]	2.83979	26.15	7	1	1	1	65	7.36744	4.00537
E5RGS4	Prefoldin subunit 1 OS=Homo sapiens OX=9606 GN=PFDN1 PE=1 SV=1 - [E5RGS4_HUMAN]	2.83598	9.4	2	1	1	1	117	13.4571	5.51611
Q96QK1	Vacuolar protein sorting-associated protein 35 OS=Homo sapiens OX=9606 GN=VPS35 PE=1 SV=2 - [VPS35_HUMAN]	2.82689	1.88	1	1	1	1	796	91.6489	5.49072
E9PJA7	Bcl-2-associated transcription factor 1 OS=Homo sapiens OX=9606 GN=BCLAF1 PE=1 SV=1 - [E9PJA7_HUMAN]	2.82618	4.28	10	1	1	1	467	52.8856	11.2241
F5H895	Dolichyl-diphosphooligosaccharide--protein glycosyltransferase subunit DAD1 OS=Homo sapiens OX=9606 GN=DAD1 PE=1 SV=1 - [F5H895_HUMAN]	2.82182	18.46	4	1	1	1	65	7.28382	6.50732
P13667	Protein disulfide-isomerase A4 OS=Homo sapiens OX=9606 GN=PDIA4 PE=1 SV=2 - [PDIA4_HUMAN]	2.82	1.86	1	1	1	1	645	72.887	5.07178
Q9NPE3	H/ACA ribonucleoprotein complex subunit 3 OS=Homo sapiens OX=9606 GN=NOP10 PE=1 SV=1 - [NOP10_HUMAN]	2.80849	25	1	1	1	1	64	7.70097	9.99365
D6RG19	Ribosomal protein L37 OS=Homo sapiens OX=9606 GN=RPL37 PE=1 SV=1 - [D6RG19_HUMAN]	2.80081	8.54	2	1	1	1	82	9.71616	11.5317
F5GY37	Prohibitin-2 OS=Homo sapiens OX=9606 GN=PHB2 PE=1 SV=1 - [F5GY37_HUMAN]	2.79081	4.49	3	1	1	1	267	29.705	9.87646
F5H459	AP complex subunit sigma OS=Homo sapiens OX=9606 GN=AP3S1 PE=1 SV=1 - [F5H459_HUMAN]	2.78131	9.26	2	1	1	1	162	18.7594	5.08447
Q9Y2X3	Nucleolar protein 58 OS=Homo sapiens OX=9606 GN=NOP58 PE=1 SV=1 - [NOP58_HUMAN]	2.77638	2.84	1	1	1	1	529	59.5405	8.92432
E9PB90	Hexokinase-2 OS=Homo sapiens OX=9606 GN=HK2 PE=1 SV=1 - [E9PB90_HUMAN]	2.7753	2.36	2	1	2	2	889	98.9088	6.03662
A0A087X1B7	Chromatin target of PRMT1 protein OS=Homo sapiens OX=9606 GN=CHTOP PE=1 SV=1 - [A0A087X1B7_HUMAN]	2.75064	17.11	5	1	1	1	76	8.51457	12.0151
Q9UBQ0	Vacuolar protein sorting-associated protein 29 OS=Homo sapiens OX=9606 GN=VPS29 PE=1 SV=1 - [VPS29_HUMAN]	2.74588	7.14	3	1	1	1	182	20.4927	6.78564
H0YFA9	N-acetylglucosamine-6-sulfatase (Fragment) OS=Homo sapiens OX=9606 GN=GNS PE=1 SV=1 - [H0YFA9_HUMAN]	2.72535	3.96	5	1	1	1	303	34.696	6.40479
A0A087WXU8	ATP-dependent RNA helicase DDX24 OS=Homo sapiens OX=9606 GN=DDX24 PE=1 SV=1 - [A0A087WXU8_HUMAN]	2.72177	2.47	6	1	1	1	485	55.7928	9.71533
P24941-2	Isoform 2 of Cyclin-dependent kinase 2 OS=Homo sapiens OX=9606 GN=CDK2 - [CDK2_HUMAN]	2.721	9.47	7	1	2	2	264	30.0161	9.14404
Q9BVK6	Transmembrane emp24 domain-containing protein 9 OS=Homo sapiens OX=9606 GN=TMED9 PE=1 SV=2 - [TMED9_HUMAN]	2.716	4.68	1	1	1	1	235	27.2602	8.01611
A0A0G2JRX5	Survival motor neuron protein (Fragment) OS=Homo sapiens OX=9606 GN=SMN1 PE=1 SV=1 - [A0A0G2JRX5_HUMAN]	2.7133	9.09	9	1	1	1	143	15.6964	5.09717
Q96EY1-2	Isoform 2 of DnaJ homolog subfamily A member 3, mitochondrial OS=Homo sapiens OX=9606 GN=DNAJA3 - [DNJA3_HUMAN]	2.7129	5.08	2	1	1	1	453	49.5802	9.39307
Q92522	Histone H1x OS=Homo sapiens OX=9606 GN=H1FX PE=1 SV=1 - [H1X_HUMAN]	2.70771	4.69	1	1	1	1	213	22.4735	10.7554
F8WBF9	Protein NDRG3 OS=Homo sapiens OX=9606 GN=NDRG3 PE=1 SV=1 - [F8WBF9_HUMAN]	2.7074	13.21	5	2	2	3	280	30.7034	5.60498
P82912-3	Isoform 3 of 28S ribosomal protein S11, mitochondrial OS=Homo sapiens OX=9606 GN=MRPS11 - [RT11_HUMAN]	2.69679	9.94	3	1	1	1	161	16.893	11.5317
Q8N1G4	Leucine-rich repeat-containing protein 47 OS=Homo sapiens OX=9606 GN=LRRC47 PE=1 SV=1 - [LRC47_HUMAN]	2.69355	3.09	1	1	1	1	583	63.4337	8.27979
C9JUG7	F-actin-capping protein subunit alpha-2 OS=Homo sapiens OX=9606 GN=CAPZA2 PE=1 SV=1 - [C9JUG7_HUMAN]	2.69085	19.86	5	1	2	2	146	16.6883	5.10986
P78318	Immunoglobulin-binding protein 1 OS=Homo sapiens OX=9606 GN=IGBP1 PE=1 SV=1 - [IGBP1_HUMAN]	2.68852	3.83	1	1	1	1	339	39.1975	5.37646
P63167	Dynein light chain 1, cytoplasmic OS=Homo sapiens OX=9606 GN=DYNLL1 PE=1 SV=1 - [DYL1_HUMAN]	2.67924	20.22	3	1	2	2	89	10.3591	7.40088
Q96FJ2	Dynein light chain 2, cytoplasmic OS=Homo sapiens OX=9606 GN=DYNLL2 PE=1 SV=1 - [DYL2_HUMAN]	2.67924	20.22	1	1	2	2	89	10.3431	7.37158
Q8TEQ6	Gem-associated protein 5 OS=Homo sapiens OX=9606 GN=GEMIN5 PE=1 SV=3 - [GEMI5_HUMAN]	2.65865	2.19	1	2	2	2	1508	168.483	6.62451
H3BRG4	Cytochrome b-c1 complex subunit 2, mitochondrial OS=Homo sapiens OX=9606 GN=UQCRC2 PE=1 SV=1 - [H3BRG4_HUMAN]	2.65742	3.88	2	1	1	1	412	44.607	8.99756
F5GXT8	Diablo homolog, mitochondrial (Fragment) OS=Homo sapiens OX=9606 GN=DIABLO PE=1 SV=1 - [F5GXT8_HUMAN]	2.65434	7.52	6	1	1	1	133	15.2425	4.85596
Q5VUC6	Glycylpeptide N-tetradecanoyltransferase OS=Homo sapiens OX=9606 GN=NMT2 PE=1 SV=1 - [Q5VUC6_HUMAN]	2.63709	3.92	2	1	1	1	485	56.6806	9.51025
P01112-2	Isoform 2 of GTPase HRas OS=Homo sapiens OX=9606 GN=HRAS - [RASH_HUMAN]	2.63612	14.71	5	1	1	1	170	18.8582	4.99561
F5GXU9	2-oxoisovalerate dehydrogenase subunit alpha (Fragment) OS=Homo sapiens OX=9606 GN=BCKDHA PE=3 SV=1 - [F5GXU9_HUMAN]	2.6286	4.27	4	1	1	1	328	36.1409	7.1958
B4DQI4	Protein ABHD14B OS=Homo sapiens OX=9606 GN=ABHD14B PE=1 SV=1 - [B4DQI4_HUMAN]	2.62697	7.45	3	1	1	1	188	19.7433	7.84033
E7EPW2	28S ribosomal protein S25, mitochondrial OS=Homo sapiens OX=9606 GN=MRPS25 PE=1 SV=1 - [E7EPW2_HUMAN]	2.62438	15.45	4	1	1	1	110	12.9377	9.74463
Q8IZH2-3	Isoform 3 of 5'-3' exoribonuclease 1 OS=Homo sapiens OX=9606 GN=XRN1 - [XRN1_HUMAN]	2.62321	3.05	3	1	1	1	459	53.784	6.13818
P07305-2	Isoform 2 of Histone H1.0 OS=Homo sapiens OX=9606 GN=H1F0 - [H10_HUMAN]	2.59868	7.34	2	1	1	1	177	19.1553	10.8286
Q9NPQ8-4	Isoform 4 of Synembryn-A OS=Homo sapiens OX=9606 GN=RIC8A - [RIC8A_HUMAN]	2.58864	6.42	11	2	2	2	530	59.5744	5.32568
Q96A35	39S ribosomal protein L24, mitochondrial OS=Homo sapiens OX=9606 GN=MRPL24 PE=1 SV=1 - [RM24_HUMAN]	2.56737	12.5	2	2	2	2	216	24.899	9.29053
M0QXD6	General transcription factor IIF subunit 1 (Fragment) OS=Homo sapiens OX=9606 GN=GTF2F1 PE=1 SV=1 - [M0QXD6_HUMAN]	2.56201	3.7	2	1	1	1	433	48.5663	7.44482
O75494-5	Isoform 5 of Serine/arginine-rich splicing factor 10 OS=Homo sapiens OX=9606 GN=SRSF10 - [SRS10_HUMAN]	2.53738	6.67	8	1	1	1	165	20.1049	10.0522
K7EKI4	39S ribosomal protein L4, mitochondrial OS=Homo sapiens OX=9606 GN=MRPL4 PE=1 SV=1 - [K7EKI4_HUMAN]	2.53452	14.96	7	1	1	1	127	14.0473	7.40088
Q9H3P7	Golgi resident protein GCP60 OS=Homo sapiens OX=9606 GN=ACBD3 PE=1 SV=4 - [GCP60_HUMAN]	2.53034	2.46	1	1	1	1	528	60.556	5.05908
Q9H3H3	UPF0696 protein C11orf68 OS=Homo sapiens OX=9606 GN=C11orf68 PE=1 SV=2 - [CK068_HUMAN]	2.52805	4.38	3	1	1	1	251	27.3377	5.45264
Q3MHD2	Protein LSM12 homolog OS=Homo sapiens OX=9606 GN=LSM12 PE=1 SV=2 - [LSM12_HUMAN]	2.50079	6.67	3	1	1	1	195	21.6871	7.73779
H0Y3X5	5'-nucleotidase (Fragment) OS=Homo sapiens OX=9606 GN=NT5E PE=1 SV=1 - [H0Y3X5_HUMAN]	2.49878	7.26	4	1	1	1	179	20.2608	5.5415
Q9ULW3	Activator of basal transcription 1 OS=Homo sapiens OX=9606 GN=ABT1 PE=1 SV=1 - [ABT1_HUMAN]	2.4904	4.04	1	1	1	1	272	31.06	9.87646
H7C3A1	Serrate RNA effector molecule homolog (Fragment) OS=Homo sapiens OX=9606 GN=SRRT PE=1 SV=1 - [H7C3A1_HUMAN]	2.48889	2.2	6	1	1	1	499	56.698	6.30322
F5H7V8	39S ribosomal protein L21, mitochondrial OS=Homo sapiens OX=9606 GN=MRPL21 PE=1 SV=1 - [F5H7V8_HUMAN]	2.48868	8	2	1	1	1	150	16.2576	8.49951
P54727-2	Isoform 2 of UV excision repair protein RAD23 homolog B OS=Homo sapiens OX=9606 GN=RAD23B - [RD23B_HUMAN]	2.48249	3.86	2	1	1	1	337	34.9832	4.67822
P61619-3	Isoform 3 of Protein transport protein Sec61 subunit alpha isoform 1 OS=Homo sapiens OX=9606 GN=SEC61A1 - [S61A1_HUMAN]	2.48234	3.09	8	1	1	1	356	38.8233	7.32764
E9PHZ2	Cysteine and histidine-rich domain-containing protein 1 OS=Homo sapiens OX=9606 GN=CHORDC1 PE=1 SV=1 - [E9PHZ2_HUMAN]	2.47634	10.42	3	1	1	1	144	16.5143	9.02686
H7BYN3	Transcription factor A, mitochondrial (Fragment) OS=Homo sapiens OX=9606 GN=TFAM PE=1 SV=1 - [H7BYN3_HUMAN]	2.46612	4.57	2	1	1	1	219	25.6606	9.65674
P62891	60S ribosomal protein L39 OS=Homo sapiens OX=9606 GN=RPL39 PE=1 SV=2 - [RL39_HUMAN]	2.4619	19.61	2	1	1	1	51	6.40265	12.5571
Q06210-2	Isoform 2 of Glutamine--fructose-6-phosphate aminotransferase [isomerizing] 1 OS=Homo sapiens OX=9606 GN=GFPT1 - [GFPT1_HUMAN]	2.43804	4.85	3	2	2	2	681	76.7103	6.84424
M0R1B0	ER membrane protein complex subunit 8 (Fragment) OS=Homo sapiens OX=9606 GN=EMC8 PE=1 SV=1 - [M0R1B0_HUMAN]	2.43804	9	2	1	1	1	100	11.7205	5.08447
F5H6M0	Cleavage and polyadenylation-specificity factor subunit 7 (Fragment) OS=Homo sapiens OX=9606 GN=CPSF7 PE=1 SV=1 - [F5H6M0_HUMAN]	2.42169	5.94	6	1	1	1	219	24.3723	5.22412
Q8TCJ2	Dolichyl-diphosphooligosaccharide--protein glycosyltransferase subunit STT3B OS=Homo sapiens OX=9606 GN=STT3B PE=1 SV=1 - [STT3B_HUMAN]	2.4213	1.69	1	1	1	1	826	93.6137	8.90967
O15173	Membrane-associated progesterone receptor component 2 OS=Homo sapiens OX=9606 GN=PGRMC2 PE=1 SV=1 - [PGRC2_HUMAN]	2.42125	12.11	2	2	2	2	223	23.8037	4.88135
Q92820	Gamma-glutamyl hydrolase OS=Homo sapiens OX=9606 GN=GGH PE=1 SV=2 - [GGH_HUMAN]	2.41975	9.12	1	2	3	3	318	35.9412	7.10791
Q9Y314	Nitric oxide synthase-interacting protein OS=Homo sapiens OX=9606 GN=NOSIP PE=1 SV=1 - [NOSIP_HUMAN]	2.41577	7.97	6	2	2	2	301	33.151	8.82178
O75348	V-type proton ATPase subunit G 1 OS=Homo sapiens OX=9606 GN=ATP6V1G1 PE=1 SV=3 - [VATG1_HUMAN]	2.41525	9.32	1	1	1	1	118	13.7491	8.79248
P49841	Glycogen synthase kinase-3 beta OS=Homo sapiens OX=9606 GN=GSK3B PE=1 SV=2 - [GSK3B_HUMAN]	2.41108	5.71	2	1	1	1	420	46.7149	8.77783
Q9Y294	Histone chaperone ASF1A OS=Homo sapiens OX=9606 GN=ASF1A PE=1 SV=1 - [ASF1A_HUMAN]	2.40959	7.35	1	1	1	1	204	22.9541	4.41162
H0Y4J2	39S ribosomal protein L37, mitochondrial (Fragment) OS=Homo sapiens OX=9606 GN=MRPL37 PE=1 SV=1 - [H0Y4J2_HUMAN]	2.40918	6.06	4	1	1	1	264	29.5771	6.63916
H3BV15	Nuclear pore complex protein Nup93 (Fragment) OS=Homo sapiens OX=9606 GN=NUP93 PE=1 SV=1 - [H3BV15_HUMAN]	2.40746	14.29	5	1	1	1	84	9.75595	5.12256
H7C3S9	COP9 signalosome complex subunit 8 (Fragment) OS=Homo sapiens OX=9606 GN=COPS8 PE=1 SV=1 - [H7C3S9_HUMAN]	2.40145	16.87	4	1	1	1	83	9.03869	4.50049
Q9Y305-3	Isoform 3 of Acyl-coenzyme A thioesterase 9, mitochondrial OS=Homo sapiens OX=9606 GN=ACOT9 - [ACOT9_HUMAN]	2.39971	3.43	4	1	1	1	379	43.1789	7.07861
P30040-2	Isoform 2 of Endoplasmic reticulum resident protein 29 OS=Homo sapiens OX=9606 GN=ERP29 - [ERP29_HUMAN]	2.39143	22.64	2	1	1	1	53	5.47304	9.71533
P49023-4	Isoform 4 of Paxillin OS=Homo sapiens OX=9606 GN=PXN - [PAXI_HUMAN]	2.38763	11.79	6	3	3	4	424	46.5734	7.07861
Q6IN84-2	Isoform 2 of rRNA methyltransferase 1, mitochondrial OS=Homo sapiens OX=9606 GN=MRM1 - [MRM1_HUMAN]	2.38742	7.74	3	1	1	1	155	16.7594	4.7417
P40222	Alpha-taxilin OS=Homo sapiens OX=9606 GN=TXLNA PE=1 SV=3 - [TXLNA_HUMAN]	2.3764	3.48	1	1	1	1	546	61.8532	6.52197
O00273-2	Isoform DFF35 of DNA fragmentation factor subunit alpha OS=Homo sapiens OX=9606 GN=DFFA - [DFFA_HUMAN]	2.37272	5.97	2	1	1	1	268	29.3927	4.61475
H0YJM8	Proteasome subunit beta type-5 (Fragment) OS=Homo sapiens OX=9606 GN=PSMB5 PE=1 SV=1 - [H0YJM8_HUMAN]	2.37078	11.02	3	1	1	1	118	12.8485	9.56885
Q9NVZ3-3	Isoform 3 of Adaptin ear-binding coat-associated protein 2 OS=Homo sapiens OX=9606 GN=NECAP2 - [NECP2_HUMAN]	2.36724	5.81	6	1	1	1	172	19.4067	6.56592
H9KV28	Protein diaphanous homolog 1 OS=Homo sapiens OX=9606 GN=DIAPH1 PE=1 SV=2 - [H9KV28_HUMAN]	2.36284	2.12	6	2	2	2	1228	136.765	5.23682
K7ELI9	Stromal cell-derived factor 2 (Fragment) OS=Homo sapiens OX=9606 GN=SDF2 PE=1 SV=1 - [K7ELI9_HUMAN]	2.35973	23.08	2	1	1	1	104	11.2828	10.0083
P82930	28S ribosomal protein S34, mitochondrial OS=Homo sapiens OX=9606 GN=MRPS34 PE=1 SV=2 - [RT34_HUMAN]	2.3591	16.97	2	4	4	4	218	25.6345	9.979
F8VY04	Adenylate kinase 2, mitochondrial OS=Homo sapiens OX=9606 GN=AK2 PE=1 SV=1 - [F8VY04_HUMAN]	2.35873	8.42	6	1	1	1	190	21.2131	6.94678
A0A024QZ42	HCG1985580, isoform CRA_c OS=Homo sapiens OX=9606 GN=PDCD6 PE=1 SV=1 - [A0A024QZ42_HUMAN]	2.35019	8.26	3	1	1	1	121	14.4411	5.2876
K7EQY6	tRNA (guanine(26)-N(2))-dimethyltransferase OS=Homo sapiens OX=9606 GN=TRMT1 PE=1 SV=1 - [K7EQY6_HUMAN]	2.34769	15.29	7	1	1	1	85	9.53668	5.0083
Q32MZ4-3	Isoform 3 of Leucine-rich repeat flightless-interacting protein 1 OS=Homo sapiens OX=9606 GN=LRRFIP1 - [LRRF1_HUMAN]	2.32747	3.32	3	2	2	2	752	82.6386	4.61475
P11279	Lysosome-associated membrane glycoprotein 1 OS=Homo sapiens OX=9606 GN=LAMP1 PE=1 SV=3 - [LAMP1_HUMAN]	2.32452	3.84	2	2	2	2	417	44.8538	8.74854
P15104	Glutamine synthetase OS=Homo sapiens OX=9606 GN=GLUL PE=1 SV=4 - [GLNA_HUMAN]	2.32375	5.36	1	1	1	1	373	42.0373	6.88818
Q8IVM0	Coiled-coil domain-containing protein 50 OS=Homo sapiens OX=9606 GN=CCDC50 PE=1 SV=1 - [CCD50_HUMAN]	2.32312	3.92	2	1	1	1	306	35.8	6.65381
P82921	28S ribosomal protein S21, mitochondrial OS=Homo sapiens OX=9606 GN=MRPS21 PE=1 SV=3 - [RT21_HUMAN]	2.32178	16.09	1	1	1	1	87	10.6814	9.92041
Q15642-5	Isoform 5 of Cdc42-interacting protein 4 OS=Homo sapiens OX=9606 GN=TRIP10 - [CIP4_HUMAN]	2.32136	5.28	8	1	1	1	341	39.5589	7.88428
P31930	Cytochrome b-c1 complex subunit 1, mitochondrial OS=Homo sapiens OX=9606 GN=UQCRC1 PE=1 SV=3 - [QCR1_HUMAN]	2.32078	2.5	1	1	1	1	480	52.6124	6.3667
A0A1B0GWA9	GTP-binding protein Di-Ras2 (Fragment) OS=Homo sapiens OX=9606 GN=DIRAS2 PE=1 SV=1 - [A0A1B0GWA9_HUMAN]	2.31745	25.58	3	1	1	1	43	4.70638	6.55127
B8ZZL8	10 kDa heat shock protein, mitochondrial OS=Homo sapiens OX=9606 GN=HSPE1 PE=1 SV=1 - [B8ZZL8_HUMAN]	2.31144	13.86	3	1	1	1	101	10.6828	9.5835
Q15185-4	Isoform 4 of Prostaglandin E synthase 3 OS=Homo sapiens OX=9606 GN=PTGES3 - [TEBP_HUMAN]	2.30809	20.86	5	2	2	2	139	16.4656	4.80518
B7Z4K4	Putative tRNA (cytidine(32)/guanosine(34)-2'-O)-methyltransferase OS=Homo sapiens OX=9606 GN=FTSJ1 PE=1 SV=1 - [B7Z4K4_HUMAN]	2.3065	6.77	3	1	1	1	192	21.2174	5.19873
O60701-3	Isoform 3 of UDP-glucose 6-dehydrogenase OS=Homo sapiens OX=9606 GN=UGDH - [UGDH_HUMAN]	2.30616	3.27	3	1	1	1	397	44.3869	7.6792
Q9H9G7-2	Isoform 2 of Protein argonaute-3 OS=Homo sapiens OX=9606 GN=AGO3 - [AGO3_HUMAN]	2.30577	4.79	6	1	3	3	626	71.1654	9.01221
Q9NQG5	Regulation of nuclear pre-mRNA domain-containing protein 1B OS=Homo sapiens OX=9606 GN=RPRD1B PE=1 SV=1 - [RPR1B_HUMAN]	2.30405	2.45	1	1	1	1	326	36.8772	5.97314
F8WAU4	Elongation factor G, mitochondrial OS=Homo sapiens OX=9606 GN=GFM1 PE=1 SV=1 - [F8WAU4_HUMAN]	2.30314	4.42	4	2	2	2	453	50.8793	9.30518
O43852-9	Isoform 9 of Calumenin OS=Homo sapiens OX=9606 GN=CALU - [CALU_HUMAN]	2.30309	29.87	16	2	2	2	154	17.6286	4.80518
F2Z393	Transaldolase OS=Homo sapiens OX=9606 GN=TALDO1 PE=1 SV=1 - [F2Z393_HUMAN]	2.30225	3.46	2	1	1	1	318	35.3065	8.96826
K7EIR4	Septin-9 (Fragment) OS=Homo sapiens OX=9606 GN=SEPT9 PE=1 SV=1 - [K7EIR4_HUMAN]	2.29991	8.65	20	1	1	1	104	11.5701	9.70068
B9A008	U3 small nucleolar ribonucleoprotein protein IMP4 (Fragment) OS=Homo sapiens OX=9606 GN=IMP4 PE=1 SV=1 - [B9A008_HUMAN]	2.29983	5.81	4	1	1	1	172	19.6062	9.70068
H3BMQ2	Probable ribosome biogenesis protein RLP24 (Fragment) OS=Homo sapiens OX=9606 GN=RSL24D1 PE=1 SV=1 - [H3BMQ2_HUMAN]	2.29767	18.18	2	1	1	1	66	8.12844	10.521
E5RFX7	Pyridoxal phosphate homeostasis protein (Fragment) OS=Homo sapiens OX=9606 GN=PLPBP PE=1 SV=1 - [E5RFX7_HUMAN]	2.28597	9.49	3	1	1	1	137	15.3299	7.10791
K7ER27	Lon protease homolog, mitochondrial (Fragment) OS=Homo sapiens OX=9606 GN=LONP1 PE=1 SV=1 - [K7ER27_HUMAN]	2.27657	4.13	6	1	1	1	242	27.5442	6.81494
C9JWV2	Interleukin-1 beta (Fragment) OS=Homo sapiens OX=9606 GN=IL1B PE=1 SV=1 - [C9JWV2_HUMAN]	2.27415	7.69	2	1	1	1	143	16.3817	4.62744
Q12792-4	Isoform 4 of Twinfilin-1 OS=Homo sapiens OX=9606 GN=TWF1 - [TWF1_HUMAN]	2.27364	5.16	3	1	1	1	252	28.805	7.62061
A0A087X2B6	Cell cycle and apoptosis regulator protein 2 OS=Homo sapiens OX=9606 GN=CCAR2 PE=1 SV=1 - [A0A087X2B6_HUMAN]	2.26732	3.68	5	1	1	1	272	30.4101	4.48779
P62487	DNA-directed RNA polymerase II subunit RPB7 OS=Homo sapiens OX=9606 GN=POLR2G PE=1 SV=1 - [RPB7_HUMAN]	2.26441	7.56	1	1	1	1	172	19.2819	5.5415
H0Y9R3	WD repeat-containing protein 26 (Fragment) OS=Homo sapiens OX=9606 GN=WDR26 PE=1 SV=1 - [H0Y9R3_HUMAN]	2.2618	6.44	3	1	1	1	295	33.224	5.36377
Q9UBT2-2	Isoform 2 of SUMO-activating enzyme subunit 2 OS=Homo sapiens OX=9606 GN=UBA2 - [SAE2_HUMAN]	2.25391	5.33	4	2	2	2	544	60.8006	5.07178
P11047	Laminin subunit gamma-1 OS=Homo sapiens OX=9606 GN=LAMC1 PE=1 SV=3 - [LAMC1_HUMAN]	2.24482	0.87	1	1	1	1	1609	177.489	5.12256
Q7L9L4	MOB kinase activator 1B OS=Homo sapiens OX=9606 GN=MOB1B PE=1 SV=3 - [MOB1B_HUMAN]	2.23847	5.09	3	1	1	1	216	25.0746	6.72705
D6RIU4	Vesicular integral-membrane protein VIP36 (Fragment) OS=Homo sapiens OX=9606 GN=LMAN2 PE=1 SV=8 - [D6RIU4_HUMAN]	2.23646	4.71	4	1	1	1	191	21.8466	6.52197
P40925-2	Isoform 2 of Malate dehydrogenase, cytoplasmic OS=Homo sapiens OX=9606 GN=MDH1 - [MDHC_HUMAN]	2.23266	11.84	7	2	2	2	245	27.008	9.11475
Q9H6T3-3	Isoform 3 of RNA polymerase II-associated protein 3 OS=Homo sapiens OX=9606 GN=RPAP3 - [RPAP3_HUMAN]	2.22175	2.96	3	1	1	1	506	57.0726	7.72314
Q9H6S0	Probable ATP-dependent RNA helicase YTHDC2 OS=Homo sapiens OX=9606 GN=YTHDC2 PE=1 SV=2 - [YTDC2_HUMAN]	2.22122	0.91	1	1	1	1	1430	160.147	8.39697
Q96KP4-2	Isoform 2 of Cytosolic non-specific dipeptidase OS=Homo sapiens OX=9606 GN=CNDP2 - [CNDP2_HUMAN]	2.22118	8.18	2	2	2	2	391	43.8053	6.48096
Q96K17-2	Isoform 2 of Transcription factor BTF3 homolog 4 OS=Homo sapiens OX=9606 GN=BTF3L4 - [BT3L4_HUMAN]	2.21368	7	3	1	1	1	100	10.8984	4.50049
E9PPF2	Tyrosine-protein kinase OS=Homo sapiens OX=9606 GN=TYK2 PE=1 SV=1 - [E9PPF2_HUMAN]	2.21039	0.65	4	1	1	1	921	101.879	7.89893
H7C4G9	ERC protein 2 (Fragment) OS=Homo sapiens OX=9606 GN=ERC2 PE=1 SV=1 - [H7C4G9_HUMAN]	2.20711	2.27	9	1	1	1	528	61.3792	5.88428
Q9BZZ5-1	Isoform 1 of Apoptosis inhibitor 5 OS=Homo sapiens OX=9606 GN=API5 - [API5_HUMAN]	2.20542	2.97	7	1	1	1	438	49.466	6.45557
P55957	BH3-interacting domain death agonist OS=Homo sapiens OX=9606 GN=BID PE=1 SV=1 - [BID_HUMAN]	2.20365	6.67	2	1	1	1	195	21.981	5.43994
P09543-2	Isoform CNPI of 2',3'-cyclic-nucleotide 3'-phosphodiesterase OS=Homo sapiens OX=9606 GN=CNP - [CN37_HUMAN]	2.20346	5.74	2	2	2	2	401	45.0703	8.52881
C9J363	Programmed cell death 10, isoform CRA_b OS=Homo sapiens OX=9606 GN=PDCD10 PE=1 SV=1 - [C9J363_HUMAN]	2.20193	6.71	3	1	1	1	149	17.5233	9.18799
Q9NWT6	Hypoxia-inducible factor 1-alpha inhibitor OS=Homo sapiens OX=9606 GN=HIF1AN PE=1 SV=2 - [HIF1N_HUMAN]	2.19609	8.31	2	2	2	2	349	40.2599	5.56689
J3KS15	Peptidyl-tRNA hydrolase ICT1, mitochondrial (Fragment) OS=Homo sapiens OX=9606 GN=MRPL58 PE=1 SV=1 - [J3KS15_HUMAN]	2.19416	6.25	2	1	1	1	192	21.8914	9.71533
Q13595-2	Isoform Short of Transformer-2 protein homolog alpha OS=Homo sapiens OX=9606 GN=TRA2A - [TRA2A_HUMAN]	2.19413	12.39	4	1	1	1	113	12.9435	9.979
O15446	DNA-directed RNA polymerase I subunit RPA34 OS=Homo sapiens OX=9606 GN=CD3EAP PE=1 SV=1 - [RPA34_HUMAN]	2.19183	4.71	2	1	1	1	510	54.9514	8.51416
P60953	Cell division control protein 42 homolog OS=Homo sapiens OX=9606 GN=CDC42 PE=1 SV=2 - [CDC42_HUMAN]	2.18928	5.24	1	1	1	1	191	21.245	6.55127
Q9Y5X1	Sorting nexin-9 OS=Homo sapiens OX=9606 GN=SNX9 PE=1 SV=1 - [SNX9_HUMAN]	2.1809	2.35	1	1	1	1	595	66.5496	5.57959
Q9UNZ2-6	Isoform 4 of NSFL1 cofactor p47 OS=Homo sapiens OX=9606 GN=NSFL1C - [NSF1C_HUMAN]	2.17935	5.79	5	1	1	1	259	28.5047	9.37842
Q9BRU9	rRNA-processing protein UTP23 homolog OS=Homo sapiens OX=9606 GN=UTP23 PE=1 SV=2 - [UTP23_HUMAN]	2.1778	4.42	1	1	1	1	249	28.3843	10.0669
B1AKQ8	Guanine nucleotide-binding protein G(I)/G(S)/G(T) subunit beta-1 (Fragment) OS=Homo sapiens OX=9606 GN=GNB1 PE=1 SV=8 - [B1AKQ8_HUMAN]	2.17611	10.28	11	1	1	1	107	12.1903	9.56885
Q7L2E3-3	Isoform 3 of Putative ATP-dependent RNA helicase DHX30 OS=Homo sapiens OX=9606 GN=DHX30 - [DHX30_HUMAN]	2.17254	1.04	4	1	1	1	1155	129.357	8.52881
P06400	Retinoblastoma-associated protein OS=Homo sapiens OX=9606 GN=RB1 PE=1 SV=2 - [RB_HUMAN]	2.16919	1.51	1	1	1	1	928	106.092	7.94287
K7EM93	Histone chaperone ASF1B OS=Homo sapiens OX=9606 GN=ASF1B PE=1 SV=1 - [K7EM93_HUMAN]	2.16913	41.67	5	1	1	1	48	5.38671	6.50732
Q5SZR1	39S ribosomal protein L9, mitochondrial OS=Homo sapiens OX=9606 GN=MRPL9 PE=1 SV=1 - [Q5SZR1_HUMAN]	2.16853	3.86	2	1	1	1	233	26.1682	10.0669
Q14690	Protein RRP5 homolog OS=Homo sapiens OX=9606 GN=PDCD11 PE=1 SV=3 - [RRP5_HUMAN]	2.16719	1.6	1	3	3	3	1871	208.57	8.86572
Q5QPM0	RNA-binding protein Raly (Fragment) OS=Homo sapiens OX=9606 GN=RALY PE=1 SV=8 - [Q5QPM0_HUMAN]	2.15939	5.26	4	1	1	1	171	18.649	10.0229
Q9NWU5-2	Isoform 2 of 39S ribosomal protein L22, mitochondrial OS=Homo sapiens OX=9606 GN=MRPL22 - [RM22_HUMAN]	2.14313	20.83	5	2	2	2	120	13.7252	9.46631
Q13564-3	Isoform 3 of NEDD8-activating enzyme E1 regulatory subunit OS=Homo sapiens OX=9606 GN=NAE1 - [ULA1_HUMAN]	2.14185	3.37	4	1	1	1	445	50.5926	5.2749
B9A062	Bifunctional methylenetetrahydrofolate dehydrogenase/cyclohydrolase, mitochondrial OS=Homo sapiens OX=9606 GN=MTHFD2 PE=1 SV=1 - [B9A062_HUMAN]	2.14102	10.36	4	2	2	2	222	23.852	9.75928
M0R3H5	Rho guanine nucleotide exchange factor 1 (Fragment) OS=Homo sapiens OX=9606 GN=ARHGEF1 PE=1 SV=1 - [M0R3H5_HUMAN]	2.13862	17.05	6	1	1	1	88	10.2832	7.35693
H7C3T4	Peroxiredoxin-4 (Fragment) OS=Homo sapiens OX=9606 GN=PRDX4 PE=1 SV=1 - [H7C3T4_HUMAN]	2.13342	11.18	2	1	2	3	161	18.3133	6.18896
O60716-32	Isoform 4 of Catenin delta-1 OS=Homo sapiens OX=9606 GN=CTNND1 - [CTND1_HUMAN]	2.13281	2.04	33	1	1	1	589	65.6	8.1333
I3L0V3	Tubulin-specific chaperone D (Fragment) OS=Homo sapiens OX=9606 GN=TBCD PE=1 SV=1 - [I3L0V3_HUMAN]	2.12946	5.06	5	1	1	1	237	26.1233	6.90283
Q9UHV9	Prefoldin subunit 2 OS=Homo sapiens OX=9606 GN=PFDN2 PE=1 SV=1 - [PFD2_HUMAN]	2.12474	7.79	1	1	1	1	154	16.6376	6.58057
A0A087WVM4	Monofunctional C1-tetrahydrofolate synthase, mitochondrial OS=Homo sapiens OX=9606 GN=MTHFD1L PE=1 SV=1 - [A0A087WVM4_HUMAN]	2.12328	2.74	3	2	2	2	913	99.2493	7.26904
H7C2P7	39S ribosomal protein L23, mitochondrial (Fragment) OS=Homo sapiens OX=9606 GN=MRPL23 PE=1 SV=1 - [H7C2P7_HUMAN]	2.12203	18.64	5	1	1	1	118	13.7704	10.4185
Q7Z3B4-2	Isoform 2 of Nucleoporin p54 OS=Homo sapiens OX=9606 GN=NUP54 - [NUP54_HUMAN]	2.12156	5.5	3	1	1	1	291	33.1595	6.3667
A0A0U1RRF5	Probable global transcription activator SNF2L2 (Fragment) OS=Homo sapiens OX=9606 GN=SMARCA2 PE=4 SV=1 - [A0A0U1RRF5_HUMAN]	2.11866	26.32	29	1	1	1	38	4.54543	9.24658
Q9NP72	Ras-related protein Rab-18 OS=Homo sapiens OX=9606 GN=RAB18 PE=1 SV=1 - [RAB18_HUMAN]	2.11647	12.62	5	2	2	2	206	22.9626	5.23682
O95373	Importin-7 OS=Homo sapiens OX=9606 GN=IPO7 PE=1 SV=1 - [IPO7_HUMAN]	2.11343	2.41	1	2	2	2	1038	119.44	4.81787
Q9BXR6	Complement factor H-related protein 5 OS=Homo sapiens OX=9606 GN=CFHR5 PE=1 SV=1 - [FHR5_HUMAN]	2.11172	1.76	1	1	1	1	569	64.3771	7.06396
Q9H6R4-3	Isoform 3 of Nucleolar protein 6 OS=Homo sapiens OX=9606 GN=NOL6 - [NOL6_HUMAN]	2.11012	1.86	5	1	1	1	699	77.5888	8.06006
Q15645-2	Isoform 2 of Pachytene checkpoint protein 2 homolog OS=Homo sapiens OX=9606 GN=TRIP13 - [PCH2_HUMAN]	2.10766	6.63	3	1	1	1	196	22.0702	4.80518
O75683	Surfeit locus protein 6 OS=Homo sapiens OX=9606 GN=SURF6 PE=1 SV=3 - [SURF6_HUMAN]	2.10521	2.49	1	1	1	1	361	41.4256	10.6382
H7C5W9	Sarcoplasmic/endoplasmic reticulum calcium ATPase 2 (Fragment) OS=Homo sapiens OX=9606 GN=ATP2A2 PE=1 SV=1 - [H7C5W9_HUMAN]	2.10321	1.39	13	1	1	1	933	102.523	5.59229
Q5D862	Filaggrin-2 OS=Homo sapiens OX=9606 GN=FLG2 PE=1 SV=1 - [FILA2_HUMAN]	2.09805	0.96	1	1	1	1	2391	247.928	8.30908
Q9NUD5	Zinc finger CCHC domain-containing protein 3 OS=Homo sapiens OX=9606 GN=ZCCHC3 PE=1 SV=1 - [ZCHC3_HUMAN]	2.09592	3.22	1	1	1	1	404	43.5909	8.52881
Q9NSE4	Isoleucine--tRNA ligase, mitochondrial OS=Homo sapiens OX=9606 GN=IARS2 PE=1 SV=2 - [SYIM_HUMAN]	2.09497	2.77	1	2	2	3	1012	113.719	7.1958
H0YD14	Myoferlin (Fragment) OS=Homo sapiens OX=9606 GN=MYOF PE=1 SV=1 - [H0YD14_HUMAN]	2.09384	0.93	5	1	1	1	1177	134.737	6.39209
E7ESD9	DNA repair protein RAD50 OS=Homo sapiens OX=9606 GN=RAD50 PE=1 SV=1 - [E7ESD9_HUMAN]	2.08619	2.18	5	1	1	1	551	64.0144	8.22119
O00592-2	Isoform 2 of Podocalyxin OS=Homo sapiens OX=9606 GN=PODXL - [PODXL_HUMAN]	2.08103	4.18	2	2	2	2	526	55.3514	5.57959
F8VS10	Spermatogenesis-associated serine-rich protein 2 OS=Homo sapiens OX=9606 GN=SPATS2 PE=1 SV=1 - [F8VS10_HUMAN]	2.08094	5.08	2	1	1	1	295	32.4552	7.38623
H3BUD0	E3 ubiquitin-protein ligase CHIP (Fragment) OS=Homo sapiens OX=9606 GN=STUB1 PE=1 SV=2 - [H3BUD0_HUMAN]	2.07228	6.49	4	1	1	1	185	21.4885	5.50342
Q9NRX1	RNA-binding protein PNO1 OS=Homo sapiens OX=9606 GN=PNO1 PE=1 SV=1 - [PNO1_HUMAN]	2.07156	3.17	1	1	1	1	252	27.9069	9.72998
Q96G03	Phosphoglucomutase-2 OS=Homo sapiens OX=9606 GN=PGM2 PE=1 SV=4 - [PGM2_HUMAN]	2.06903	2.45	3	1	2	2	612	68.2404	6.72705
O94916-2	Isoform A of Nuclear factor of activated T-cells 5 OS=Homo sapiens OX=9606 GN=NFAT5 - [NFAT5_HUMAN]	2.06851	1.65	4	2	2	2	1455	157.884	5.40186
Q96PU8-5	Isoform 3 of Protein quaking OS=Homo sapiens OX=9606 GN=QKI - [QKI_HUMAN]	2.06744	2.52	6	1	1	1	317	35.2103	6.18896
P46977-2	Isoform 2 of Dolichyl-diphosphooligosaccharide--protein glycosyltransferase subunit STT3A OS=Homo sapiens OX=9606 GN=STT3A - [STT3A_HUMAN]	2.06562	1.96	2	1	1	1	613	69.5432	7.81104
P30044-4	Isoform 4 of Peroxiredoxin-5, mitochondrial OS=Homo sapiens OX=9606 GN=PRDX5 - [PRDX5_HUMAN]	2.06092	8.8	4	1	1	1	125	12.8888	9.40771
K7EJC1	26S proteasome non-ATPase regulatory subunit 8 OS=Homo sapiens OX=9606 GN=PSMD8 PE=1 SV=1 - [K7EJC1_HUMAN]	2.05974	4.65	4	1	1	1	172	19.7682	6.93213
P21796	Voltage-dependent anion-selective channel protein 1 OS=Homo sapiens OX=9606 GN=VDAC1 PE=1 SV=2 - [VDAC1_HUMAN]	2.05839	4.24	1	1	1	1	283	30.7536	8.54346
O95340	Bifunctional 3'-phosphoadenosine 5'-phosphosulfate synthase 2 OS=Homo sapiens OX=9606 GN=PAPSS2 PE=1 SV=2 - [PAPS2_HUMAN]	2.05743	1.79	2	1	1	1	614	69.4566	8.03076
P38606-2	Isoform 2 of V-type proton ATPase catalytic subunit A OS=Homo sapiens OX=9606 GN=ATP6V1A - [VATA_HUMAN]	2.04509	2.57	2	1	1	1	584	64.6948	5.65576
O75351	Vacuolar protein sorting-associated protein 4B OS=Homo sapiens OX=9606 GN=VPS4B PE=1 SV=2 - [VPS4B_HUMAN]	2.04394	3.6	1	1	1	1	444	49.2715	7.2251
Q9NP92	39S ribosomal protein S30, mitochondrial OS=Homo sapiens OX=9606 GN=MRPS30 PE=1 SV=2 - [RT30_HUMAN]	2.03779	3.42	1	1	1	1	439	50.3328	7.97217
A0A096LNV3	E3 ubiquitin-protein ligase RNF114 (Fragment) OS=Homo sapiens OX=9606 GN=RNF114 PE=1 SV=1 - [A0A096LNV3_HUMAN]	2.0373	5.32	4	1	1	1	188	20.871	6.91748
P05121-2	Isoform 2 of Plasminogen activator inhibitor 1 OS=Homo sapiens OX=9606 GN=SERPINE1 - [PAI1_HUMAN]	2.03593	2.33	2	1	1	1	387	43.3762	7.1665
Q13371-2	Isoform 2 of Phosducin-like protein OS=Homo sapiens OX=9606 GN=PDCL - [PHLP_HUMAN]	2.03186	5.5	2	1	1	1	218	24.8863	4.81787
D6RBK0	Prohibitin (Fragment) OS=Homo sapiens OX=9606 GN=PHB PE=1 SV=1 - [D6RBK0_HUMAN]	2.03037	9.68	7	1	1	1	124	13.6574	9.36377
P51572	B-cell receptor-associated protein 31 OS=Homo sapiens OX=9606 GN=BCAP31 PE=1 SV=3 - [BAP31_HUMAN]	2.02891	3.66	2	1	1	1	246	27.974	8.44092
E9PRS0	PR domain zinc finger protein 10 (Fragment) OS=Homo sapiens OX=9606 GN=PRDM10 PE=1 SV=1 - [E9PRS0_HUMAN]	2.02407	3.35	9	2	2	2	865	98.136	8.63135
E9PHY1	Low-density lipoprotein receptor-related protein 5 OS=Homo sapiens OX=9606 GN=LRP5 PE=1 SV=1 - [E9PHY1_HUMAN]	2.02377	2.34	2	1	1	1	471	52.3994	4.99561
Q14203-5	Isoform 5 of Dynactin subunit 1 OS=Homo sapiens OX=9606 GN=DCTN1 - [DCTN1_HUMAN]	2.02325	4.65	23	3	4	4	1139	126.654	5.42725
Q9NR12-2	Isoform 2 of PDZ and LIM domain protein 7 OS=Homo sapiens OX=9606 GN=PDLIM7 - [PDLI7_HUMAN]	2.02248	3.07	2	1	1	1	423	46.48	8.33838
F2Z2E2	Ras GTPase-activating-like protein IQGAP3 OS=Homo sapiens OX=9606 GN=IQGAP3 PE=1 SV=1 - [F2Z2E2_HUMAN]	2.01961	1.01	8	1	2	2	1588	179.372	7.66455
E9PNW4	CD59 glycoprotein OS=Homo sapiens OX=9606 GN=CD59 PE=1 SV=1 - [E9PNW4_HUMAN]	2.01583	7.41	3	1	1	1	108	11.9765	5.74463
A6ND22	28S ribosomal protein S16, mitochondrial OS=Homo sapiens OX=9606 GN=MRPS16 PE=1 SV=1 - [A6ND22_HUMAN]	2.00584	21.21	3	2	2	2	99	11.1429	9.68604
E9PP73	Coatomer subunit beta (Fragment) OS=Homo sapiens OX=9606 GN=COPB1 PE=1 SV=8 - [E9PP73_HUMAN]	1.9934	2.47	2	1	1	1	485	55.4033	6.43018
Q9BXF6	Rab11 family-interacting protein 5 OS=Homo sapiens OX=9606 GN=RAB11FIP5 PE=1 SV=1 - [RFIP5_HUMAN]	1.98814	2.76	2	1	1	1	653	70.372	9.23193
H7C0V9	Amyloid-beta A4 protein (Fragment) OS=Homo sapiens OX=9606 GN=APP PE=1 SV=1 - [H7C0V9_HUMAN]	1.98439	2.47	13	1	1	1	485	55.0571	4.81787
Q13643	Four and a half LIM domains protein 3 OS=Homo sapiens OX=9606 GN=FHL3 PE=1 SV=4 - [FHL3_HUMAN]	1.97687	2.86	1	1	1	1	280	31.1706	6.20166
P37268-4	Isoform 4 of Squalene synthase OS=Homo sapiens OX=9606 GN=FDFT1 - [FDFT_HUMAN]	1.97596	3.92	7	1	1	1	306	35.0786	5.84619
D6RBG4	Uncharacterized protein OS=Homo sapiens OX=9606 PE=4 SV=1 - [D6RBG4_HUMAN]	1.97487	27.91	5	1	1	1	43	4.81742	8.86572
O94906-2	Isoform 2 of Pre-mRNA-processing factor 6 OS=Homo sapiens OX=9606 GN=PRPF6 - [PRP6_HUMAN]	1.97321	1.33	2	1	1	1	901	102.364	8.26514
E9PI38	Transcription factor p65 (Fragment) OS=Homo sapiens OX=9606 GN=RELA PE=1 SV=1 - [E9PI38_HUMAN]	1.96932	8.65	10	1	1	1	185	20.8255	8.41162
Q15404-2	Isoform 2 of Ras suppressor protein 1 OS=Homo sapiens OX=9606 GN=RSU1 - [RSU1_HUMAN]	1.96559	3.13	2	1	1	1	224	25.5296	8.71924
M0R1L7	Charged multivesicular body protein 2a (Fragment) OS=Homo sapiens OX=9606 GN=CHMP2A PE=1 SV=1 - [M0R1L7_HUMAN]	1.9607	5.66	3	1	1	1	159	18.7266	9.48096
Q9NPD3	Exosome complex component RRP41 OS=Homo sapiens OX=9606 GN=EXOSC4 PE=1 SV=3 - [EXOS4_HUMAN]	1.95613	6.94	2	1	1	1	245	26.3665	6.52197
Q9UHY1	Nuclear receptor-binding protein OS=Homo sapiens OX=9606 GN=NRBP1 PE=1 SV=1 - [NRBP_HUMAN]	1.95504	3.18	2	1	1	1	535	59.8071	5.08447
D6RDJ3	DNA-directed RNA polymerases I and III subunit RPAC1 (Fragment) OS=Homo sapiens OX=9606 GN=POLR1C PE=1 SV=1 - [D6RDJ3_HUMAN]	1.95491	12.9	4	1	1	1	124	14.1962	5.2749
C9J2C4	DnaJ homolog subfamily B member 6 (Fragment) OS=Homo sapiens OX=9606 GN=DNAJB6 PE=1 SV=1 - [C9J2C4_HUMAN]	1.95217	4.39	11	1	1	1	228	25.3613	6.96143
H3BMZ1	Very-long-chain (3R)-3-hydroxyacyl-CoA dehydratase (Fragment) OS=Homo sapiens OX=9606 GN=HACD3 PE=1 SV=1 - [H3BMZ1_HUMAN]	1.94894	10.07	6	1	1	1	139	16.1533	5.17334
C9J3I2	E3 ubiquitin-protein ligase KCMF1 (Fragment) OS=Homo sapiens OX=9606 GN=KCMF1 PE=1 SV=1 - [C9J3I2_HUMAN]	1.94865	6.04	2	1	1	1	149	16.2846	6.11279
Q15691	Microtubule-associated protein RP/EB family member 1 OS=Homo sapiens OX=9606 GN=MAPRE1 PE=1 SV=3 - [MARE1_HUMAN]	1.94235	2.61	1	1	1	1	268	29.9802	5.13525
A0A0A0MT56	Cleavage stimulation factor subunit 2 (Fragment) OS=Homo sapiens OX=9606 GN=CSTF2 PE=1 SV=1 - [A0A0A0MT56_HUMAN]	1.94158	4.89	5	1	1	1	225	24.7014	5.2749
A0A087WWN2	Cullin-4A OS=Homo sapiens OX=9606 GN=CUL4A PE=1 SV=1 - [A0A087WWN2_HUMAN]	1.93976	6.32	2	1	1	1	174	19.7332	9.30518
Q8NBY1	Serine/threonine-protein kinase 26 OS=Homo sapiens OX=9606 GN=STK26 PE=1 SV=1 - [Q8NBY1_HUMAN]	1.92961	5.1	5	1	2	2	392	43.8403	5.41455
P00390-5	Isoform 4 of Glutathione reductase, mitochondrial OS=Homo sapiens OX=9606 GN=GSR - [GSHR_HUMAN]	1.92031	2.73	5	1	1	1	440	47.2372	8.74854
Q02413	Desmoglein-1 OS=Homo sapiens OX=9606 GN=DSG1 PE=1 SV=2 - [DSG1_HUMAN]	1.91995	1.53	1	1	1	1	1049	113.676	5.03369
P42224-2	Isoform Beta of Signal transducer and activator of transcription 1-alpha/beta OS=Homo sapiens OX=9606 GN=STAT1 - [STAT1_HUMAN]	1.90443	1.69	3	1	1	1	712	82.9905	6.41748
H7C4C4	SEC23-interacting protein (Fragment) OS=Homo sapiens OX=9606 GN=SEC23IP PE=1 SV=1 - [H7C4C4_HUMAN]	1.90118	15.03	5	2	2	2	153	18.2929	5.17334
Q9UQ88-5	Isoform SV7 of Cyclin-dependent kinase 11A OS=Homo sapiens OX=9606 GN=CDK11A - [CD11A_HUMAN]	1.90067	4.28	22	2	2	2	397	45.2005	9.24658
O00203-3	Isoform 2 of AP-3 complex subunit beta-1 OS=Homo sapiens OX=9606 GN=AP3B1 - [AP3B1_HUMAN]	1.89922	3.92	3	3	3	3	1045	116.122	6.30322
H0YA24	Pleiotropic regulator 1 (Fragment) OS=Homo sapiens OX=9606 GN=PLRG1 PE=1 SV=1 - [H0YA24_HUMAN]	1.88801	5.13	3	1	1	1	156	17.3591	9.53955
H0YDP7	39S ribosomal protein L49, mitochondrial (Fragment) OS=Homo sapiens OX=9606 GN=MRPL49 PE=1 SV=1 - [H0YDP7_HUMAN]	1.88768	18.11	2	2	2	2	127	14.6728	10.2134
Q8IWX8	Calcium homeostasis endoplasmic reticulum protein OS=Homo sapiens OX=9606 GN=CHERP PE=1 SV=3 - [CHERP_HUMAN]	1.88683	1.2	2	1	1	1	916	103.637	9.0415
O60264	SWI/SNF-related matrix-associated actin-dependent regulator of chromatin subfamily A member 5 OS=Homo sapiens OX=9606 GN=SMARCA5 PE=1 SV=1 - [SMCA5_HUMAN]	1.88329	1.05	1	1	1	1	1052	121.828	8.08936
R4GNH9	Exosome complex component CSL4 OS=Homo sapiens OX=9606 GN=EXOSC1 PE=1 SV=1 - [R4GNH9_HUMAN]	1.88019	11.51	6	1	1	1	139	15.0958	9.5542
H7C059	Ubiquitin-like modifier-activating enzyme ATG7 (Fragment) OS=Homo sapiens OX=9606 GN=ATG7 PE=1 SV=1 - [H7C059_HUMAN]	1.87969	8.57	4	1	1	1	105	11.8951	5.8335
P25311	Zinc-alpha-2-glycoprotein OS=Homo sapiens OX=9606 GN=AZGP1 PE=1 SV=2 - [ZA2G_HUMAN]	1.87345	3.36	1	1	1	1	298	34.2371	6.04932
Q5QNZ2	ATP synthase peripheral stalk-membrane subunit b OS=Homo sapiens OX=9606 GN=ATP5PB PE=1 SV=1 - [Q5QNZ2_HUMAN]	1.86829	6.15	2	1	1	1	195	22.2608	9.26123
F8WFC6	Large subunit GTPase 1 homolog OS=Homo sapiens OX=9606 GN=LSG1 PE=1 SV=1 - [F8WFC6_HUMAN]	1.85998	6.18	2	1	1	1	178	21.0068	8.77783
O75937	DnaJ homolog subfamily C member 8 OS=Homo sapiens OX=9606 GN=DNAJC8 PE=1 SV=2 - [DNJC8_HUMAN]	1.85646	3.56	1	1	1	1	253	29.8234	9.05615
I3L286	Ubiquitin-conjugating enzyme E2 Z (Fragment) OS=Homo sapiens OX=9606 GN=UBE2Z PE=1 SV=1 - [I3L286_HUMAN]	1.8516	11.43	3	1	1	1	70	8.096	5.30029
A0A087WU10	Nucleolar protein 16 OS=Homo sapiens OX=9606 GN=NOP16 PE=1 SV=1 - [A0A087WU10_HUMAN]	1.84857	10	8	1	1	1	70	8.12136	11.6196
Q14807-2	Isoform 2 of Kinesin-like protein KIF22 OS=Homo sapiens OX=9606 GN=KIF22 - [KIF22_HUMAN]	1.84795	1.84	3	1	1	1	597	66.266	8.90967
O60343-2	Isoform 2 of TBC1 domain family member 4 OS=Homo sapiens OX=9606 GN=TBC1D4 - [TBCD4_HUMAN]	1.84642	1.13	3	1	1	1	1235	139.468	6.93213
Q9BT09	Protein canopy homolog 3 OS=Homo sapiens OX=9606 GN=CNPY3 PE=1 SV=1 - [CNPY3_HUMAN]	1.84515	7.19	1	2	2	2	278	30.7287	5.49072
J3KS22	L-xylulose reductase (Fragment) OS=Homo sapiens OX=9606 GN=DCXR PE=1 SV=8 - [J3KS22_HUMAN]	1.84351	4.48	3	1	1	1	223	23.7886	8.20654
H0YJ92	CDK-activating kinase assembly factor MAT1 (Fragment) OS=Homo sapiens OX=9606 GN=MNAT1 PE=1 SV=1 - [H0YJ92_HUMAN]	1.84095	7.69	4	1	1	1	169	19.419	5.57959
Q9NQ50	39S ribosomal protein L40, mitochondrial OS=Homo sapiens OX=9606 GN=MRPL40 PE=1 SV=1 - [RM40_HUMAN]	1.83584	3.88	1	1	1	1	206	24.4752	9.62744
Q9Y3D6	Mitochondrial fission 1 protein OS=Homo sapiens OX=9606 GN=FIS1 PE=1 SV=2 - [FIS1_HUMAN]	1.83433	8.55	1	1	1	1	152	16.927	8.79248
Q9P0J1	[Pyruvate dehydrogenase [acetyl-transferring]]-phosphatase 1, mitochondrial OS=Homo sapiens OX=9606 GN=PDP1 PE=1 SV=3 - [PDP1_HUMAN]	1.83394	2.98	2	1	1	1	537	61.0156	6.66846
F6T1Q0	2',5'-phosphodiesterase 12 OS=Homo sapiens OX=9606 GN=PDE12 PE=1 SV=1 - [F6T1Q0_HUMAN]	1.83357	2.54	3	1	1	1	472	52.1427	7.84033
Q01780-2	Isoform 2 of Exosome component 10 OS=Homo sapiens OX=9606 GN=EXOSC10 - [EXOSX_HUMAN]	1.82078	1.05	2	1	1	1	860	98.0272	8.39697
Q68DM5	Uracil-DNA glycosylase OS=Homo sapiens OX=9606 GN=UNG PE=1 SV=1 - [Q68DM5_HUMAN]	1.82025	5.67	3	1	1	1	141	15.6362	9.48096
O95347-2	Isoform 2 of Structural maintenance of chromosomes protein 2 OS=Homo sapiens OX=9606 GN=SMC2 - [SMC2_HUMAN]	1.81963	2	4	2	2	2	1099	124.849	8.25049
D6R927	Recombining-binding protein suppressor of hairless OS=Homo sapiens OX=9606 GN=RBPJ PE=1 SV=1 - [D6R927_HUMAN]	1.81711	7.07	9	2	2	2	382	43.4679	8.90967
Q96EL2	28S ribosomal protein S24, mitochondrial OS=Homo sapiens OX=9606 GN=MRPS24 PE=1 SV=1 - [RT24_HUMAN]	1.80947	4.79	1	1	1	1	167	19.0029	9.37842
B4DWT1	Serine/arginine-rich-splicing factor 11 OS=Homo sapiens OX=9606 GN=SRSF11 PE=1 SV=1 - [B4DWT1_HUMAN]	1.80351	17.19	5	2	2	3	128	13.1267	6.27783
Q9BYD6	39S ribosomal protein L1, mitochondrial OS=Homo sapiens OX=9606 GN=MRPL1 PE=1 SV=2 - [RM01_HUMAN]	1.79595	3.08	1	1	1	1	325	36.8854	8.77783
Q9UDY2-5	Isoform A3 of Tight junction protein ZO-2 OS=Homo sapiens OX=9606 GN=TJP2 - [ZO2_HUMAN]	1.79468	5.94	10	5	5	5	993	111.594	7.45947
Q9Y2A7	Nck-associated protein 1 OS=Homo sapiens OX=9606 GN=NCKAP1 PE=1 SV=1 - [NCKP1_HUMAN]	1.78637	0.89	2	1	1	1	1128	128.707	6.62451
P98175-4	Isoform 4 of RNA-binding protein 10 OS=Homo sapiens OX=9606 GN=RBM10 - [RBM10_HUMAN]	1.78349	1.29	5	1	1	1	852	94.3122	6.72705
F5H274	Protein NLRC5 (Fragment) OS=Homo sapiens OX=9606 GN=NLRC5 PE=4 SV=1 - [F5H274_HUMAN]	1.78042	9.46	7	1	1	1	74	8.64245	6.52197
Q8NEF9	Serum response factor-binding protein 1 OS=Homo sapiens OX=9606 GN=SRFBP1 PE=1 SV=1 - [SRFB1_HUMAN]	1.77609	1.63	1	1	1	1	429	48.6044	9.5835
Q9UL25	Ras-related protein Rab-21 OS=Homo sapiens OX=9606 GN=RAB21 PE=1 SV=3 - [RAB21_HUMAN]	1.77522	4.44	1	1	1	1	225	24.3323	7.94287
Q9BQS8	FYVE and coiled-coil domain-containing protein 1 OS=Homo sapiens OX=9606 GN=FYCO1 PE=1 SV=3 - [FYCO1_HUMAN]	1.76753	1.15	16	1	2	2	1478	166.879	4.91943
Q15008-3	Isoform 3 of 26S proteasome non-ATPase regulatory subunit 6 OS=Homo sapiens OX=9606 GN=PSMD6 - [PSMD6_HUMAN]	1.76737	5.71	6	2	2	2	350	41.1549	5.40186
Q8NFW8	N-acylneuraminate cytidylyltransferase OS=Homo sapiens OX=9606 GN=CMAS PE=1 SV=2 - [NEUA_HUMAN]	1.76405	3.69	1	1	1	1	434	48.3487	7.92822
P40938-2	Isoform 2 of Replication factor C subunit 3 OS=Homo sapiens OX=9606 GN=RFC3 - [RFC3_HUMAN]	1.76147	4.59	2	1	1	1	305	34.7339	8.39697
Q5VTR2	E3 ubiquitin-protein ligase BRE1A OS=Homo sapiens OX=9606 GN=RNF20 PE=1 SV=2 - [BRE1A_HUMAN]	1.75312	1.13	1	1	1	1	975	113.592	5.93506
J3QS00	Fatty aldehyde dehydrogenase (Fragment) OS=Homo sapiens OX=9606 GN=ALDH3A2 PE=1 SV=1 - [J3QS00_HUMAN]	1.75261	8.96	5	1	1	1	134	15.2086	5.56689
O75525-2	Isoform 2 of KH domain-containing, RNA-binding, signal transduction-associated protein 3 OS=Homo sapiens OX=9606 GN=KHDRBS3 - [KHDR3_HUMAN]	1.7501	5.54	8	2	2	2	271	30.231	9.46631
H0YMP1	Deoxyuridine 5'-triphosphate nucleotidohydrolase, mitochondrial (Fragment) OS=Homo sapiens OX=9606 GN=DUT PE=1 SV=1 - [H0YMP1_HUMAN]	1.74195	7.48	6	1	1	1	107	11.8611	5.07178
G3V2D5	mRNA decay activator protein ZFP36L1 (Fragment) OS=Homo sapiens OX=9606 GN=ZFP36L1 PE=1 SV=1 - [G3V2D5_HUMAN]	1.74123	6.25	4	1	1	1	176	19.5148	9.65674
S4R308	Nuclear factor 1 A-type (Fragment) OS=Homo sapiens OX=9606 GN=NFIA PE=1 SV=1 - [S4R308_HUMAN]	1.73533	11.58	44	1	1	1	95	10.5445	8.85107
F5GY80	Complement component C8 beta chain OS=Homo sapiens OX=9606 GN=C8B PE=1 SV=1 - [F5GY80_HUMAN]	1.73454	1.51	3	1	1	1	529	60.002	7.66455
Q9NVU7-2	Isoform 2 of Protein SDA1 homolog OS=Homo sapiens OX=9606 GN=SDAD1 - [SDA1_HUMAN]	1.72029	1.69	3	1	1	1	590	68.4118	9.39307
H0Y9V5	Lysine-specific demethylase 3B (Fragment) OS=Homo sapiens OX=9606 GN=KDM3B PE=1 SV=1 - [H0Y9V5_HUMAN]	1.71954	4.01	2	1	1	1	274	30.3206	6.85889
P27816-2	Isoform 2 of Microtubule-associated protein 4 OS=Homo sapiens OX=9606 GN=MAP4 - [MAP4_HUMAN]	1.71526	1.43	4	1	1	1	979	102.842	5.46533
Q13418-3	Isoform 3 of Integrin-linked protein kinase OS=Homo sapiens OX=9606 GN=ILK - [ILK_HUMAN]	1.71395	2.83	4	1	1	1	318	36.4437	9.40771
O75367-2	Isoform 1 of Core histone macro-H2A.1 OS=Homo sapiens OX=9606 GN=H2AFY - [H2AY_HUMAN]	1.71389	5.96	3	1	1	1	369	39.1592	9.83252
Q9UH62	Armadillo repeat-containing X-linked protein 3 OS=Homo sapiens OX=9606 GN=ARMCX3 PE=1 SV=1 - [ARMX3_HUMAN]	1.7089	2.9	1	1	1	1	379	42.4739	8.36768
Q9BR76	Coronin-1B OS=Homo sapiens OX=9606 GN=CORO1B PE=1 SV=1 - [COR1B_HUMAN]	1.69897	3.68	5	2	2	2	489	54.2003	5.88428
G3V1E0	F-box only protein 3 OS=Homo sapiens OX=9606 GN=FBXO3 PE=1 SV=1 - [G3V1E0_HUMAN]	1.69821	3.07	5	1	1	1	358	41.0636	4.75439
Q8IYB1	Protein MB21D2 OS=Homo sapiens OX=9606 GN=MB21D2 PE=1 SV=3 - [M21D2_HUMAN]	1.69762	1.43	1	1	1	1	491	55.7643	7.03467
A0A087X2D5	39S ribosomal protein L45, mitochondrial OS=Homo sapiens OX=9606 GN=MRPL45 PE=1 SV=1 - [A0A087X2D5_HUMAN]	1.68608	2.61	2	1	1	1	306	35.2681	9.02686
Q96PC3-3	Isoform 3 of AP-1 complex subunit sigma-3 OS=Homo sapiens OX=9606 GN=AP1S3 - [AP1S3_HUMAN]	1.68476	6.73	14	1	1	1	104	12.6468	9.5835
O75489	NADH dehydrogenase [ubiquinone] iron-sulfur protein 3, mitochondrial OS=Homo sapiens OX=9606 GN=NDUFS3 PE=1 SV=1 - [NDUS3_HUMAN]	1.68292	4.17	1	1	1	1	264	30.2227	7.50342
Q9P0K7-4	Isoform 4 of Ankycorbin OS=Homo sapiens OX=9606 GN=RAI14 - [RAI14_HUMAN]	1.68188	1.79	4	1	1	1	951	106.839	5.97314
O43252	Bifunctional 3'-phosphoadenosine 5'-phosphosulfate synthase 1 OS=Homo sapiens OX=9606 GN=PAPSS1 PE=1 SV=2 - [PAPS1_HUMAN]	1.67953	1.76	1	1	1	1	624	70.7876	6.85889
G3V3I1	Proteasome subunit alpha type OS=Homo sapiens OX=9606 GN=PSMA6 PE=1 SV=1 - [G3V3I1_HUMAN]	1.67793	8.11	6	1	1	1	148	16.6342	8.63135
Q08722-2	Isoform OA3-293 of Leukocyte surface antigen CD47 OS=Homo sapiens OX=9606 GN=CD47 - [CD47_HUMAN]	1.66749	2.74	4	1	1	1	292	31.722	7.21045
A0A0J9YVW2	Translin OS=Homo sapiens OX=9606 GN=TSN PE=1 SV=1 - [A0A0J9YVW2_HUMAN]	1.66357	10.87	5	1	1	1	92	10.6846	7.18115
Q8IYB7	DIS3-like exonuclease 2 OS=Homo sapiens OX=9606 GN=DIS3L2 PE=1 SV=4 - [DI3L2_HUMAN]	1.66356	5.08	6	4	4	4	885	99.2165	6.1001
Q9NY33-4	Isoform 4 of Dipeptidyl peptidase 3 OS=Homo sapiens OX=9606 GN=DPP3 - [DPP3_HUMAN]	1.66181	1.7	4	1	1	1	707	79.2582	5.03369
Q8TC12-3	Isoform 3 of Retinol dehydrogenase 11 OS=Homo sapiens OX=9606 GN=RDH11 - [RDH11_HUMAN]	1.66083	5.65	3	1	1	1	248	27.3841	8.04541
Q9NVI7-3	Isoform 3 of ATPase family AAA domain-containing protein 3A OS=Homo sapiens OX=9606 GN=ATAD3A - [ATD3A_HUMAN]	1.6579	3.94	9	2	2	2	507	57.912	9.24658
B4DR80	Serine/threonine-protein kinase 24 OS=Homo sapiens OX=9606 GN=STK24 PE=1 SV=1 - [B4DR80_HUMAN]	1.65672	4.13	4	1	2	2	412	45.8074	5.57959
Q9BXJ9-4	Isoform 2 of N-alpha-acetyltransferase 15, NatA auxiliary subunit OS=Homo sapiens OX=9606 GN=NAA15 - [NAA15_HUMAN]	1.65466	2.47	3	1	1	1	526	61.5625	8.20654
P29317	Ephrin type-A receptor 2 OS=Homo sapiens OX=9606 GN=EPHA2 PE=1 SV=2 - [EPHA2_HUMAN]	1.64978	1.64	1	1	1	1	976	108.197	6.22705
I3L245	Nuclear pore complex protein Nup88 (Fragment) OS=Homo sapiens OX=9606 GN=NUP88 PE=1 SV=1 - [I3L245_HUMAN]	1.64722	8.5	3	1	1	1	153	16.9107	4.94482
A0A1W2PQ37	Malic enzyme OS=Homo sapiens OX=9606 GN=ME2 PE=1 SV=1 - [A0A1W2PQ37_HUMAN]	1.6423	2.26	9	1	1	1	443	49.4445	7.38623
Q10570	Cleavage and polyadenylation specificity factor subunit 1 OS=Homo sapiens OX=9606 GN=CPSF1 PE=1 SV=2 - [CPSF1_HUMAN]	1.64204	1.18	1	1	1	1	1443	160.782	6.40479
Q9Y2K7-3	Isoform 3 of Lysine-specific demethylase 2A OS=Homo sapiens OX=9606 GN=KDM2A - [KDM2A_HUMAN]	1.63867	0.77	5	1	1	1	782	89.8896	7.2251
Q32P28-4	Isoform 4 of Prolyl 3-hydroxylase 1 OS=Homo sapiens OX=9606 GN=P3H1 - [P3H1_HUMAN]	1.63714	1.43	3	1	1	1	697	78.8721	5.57959
E9PF10	Nuclear pore complex protein Nup155 OS=Homo sapiens OX=9606 GN=NUP155 PE=1 SV=1 - [E9PF10_HUMAN]	1.63563	1.13	3	1	1	1	1327	148	6.30322
G3V1J5	Exosome complex exonuclease RRP44 OS=Homo sapiens OX=9606 GN=DIS3 PE=1 SV=1 - [G3V1J5_HUMAN]	1.62936	3.77	4	2	2	2	796	90.5266	6.96143
Q5T1J5	Putative coiled-coil-helix-coiled-coil-helix domain-containing protein CHCHD2P9, mitochondrial OS=Homo sapiens OX=9606 GN=CHCHD2P9 PE=5 SV=1 - [CHCH9_HUMAN]	1.62891	8.61	2	1	1	1	151	15.4797	9.89111
Q96CB9-2	Isoform 2 of 5-methylcytosine rRNA methyltransferase NSUN4 OS=Homo sapiens OX=9606 GN=NSUN4 - [NSUN4_HUMAN]	1.62657	5.48	4	1	1	1	146	16.4965	9.59814
P08243-3	Isoform 3 of Asparagine synthetase [glutamine-hydrolyzing] OS=Homo sapiens OX=9606 GN=ASNS - [ASNS_HUMAN]	1.62447	1.88	3	1	1	1	478	54.783	6.49365
E7EM64	COP9 signalosome complex subunit 6 OS=Homo sapiens OX=9606 GN=COPS6 PE=1 SV=1 - [E7EM64_HUMAN]	1.6239	9.82	2	3	3	3	326	36.0411	5.73193
P51808	Dynein light chain Tctex-type 3 OS=Homo sapiens OX=9606 GN=DYNLT3 PE=1 SV=1 - [DYLT3_HUMAN]	1.60711	8.62	3	1	1	1	116	13.0532	5.65576
A0A0A0MR02	Voltage-dependent anion-selective channel protein 2 (Fragment) OS=Homo sapiens OX=9606 GN=VDAC2 PE=1 SV=1 - [A0A0A0MR02_HUMAN]	1.60631	10.99	6	2	2	2	282	30.3289	7.81104
O95573	Long-chain-fatty-acid--CoA ligase 3 OS=Homo sapiens OX=9606 GN=ACSL3 PE=1 SV=3 - [ACSL3_HUMAN]	1.60481	6.53	2	3	3	3	720	80.3683	8.38232
Q9UH17-2	Isoform 2 of DNA dC->dU-editing enzyme APOBEC-3B OS=Homo sapiens OX=9606 GN=APOBEC3B - [ABC3B_HUMAN]	0	3.98	4	1	1	1	251	29.7784	8.73389
Q9NRN7-2	Isoform 2 of L-aminoadipate-semialdehyde dehydrogenase-phosphopantetheinyl transferase OS=Homo sapiens OX=9606 GN=AASDHPPT - [ADPPT_HUMAN]	0	5.8	2	1	1	1	138	15.5641	9.77393
P20073-2	Isoform 2 of Annexin A7 OS=Homo sapiens OX=9606 GN=ANXA7 - [ANXA7_HUMAN]	0	1.93	2	1	1	1	466	50.2837	6.60986
P53680-2	Isoform 2 of AP-2 complex subunit sigma OS=Homo sapiens OX=9606 GN=AP2S1 - [AP2S1_HUMAN]	0	6.73	5	1	1	1	104	12.4094	5.84619
Q9NWB6	Arginine and glutamate-rich protein 1 OS=Homo sapiens OX=9606 GN=ARGLU1 PE=1 SV=1 - [ARGL1_HUMAN]	0	2.2	2	1	1	1	273	33.1968	10.3452
Q14692	Ribosome biogenesis protein BMS1 homolog OS=Homo sapiens OX=9606 GN=BMS1 PE=1 SV=1 - [BMS1_HUMAN]	0	0.78	1	1	1	1	1282	145.716	6.44287
A1L170-2	Isoform 2 of Uncharacterized protein C1orf226 OS=Homo sapiens OX=9606 GN=C1orf226 - [CA226_HUMAN]	0	5.4	1	1	1	1	315	33.6711	5.68115
Q13740-4	Isoform 4 of CD166 antigen OS=Homo sapiens OX=9606 GN=ALCAM - [CD166_HUMAN]	0	5.25	5	1	1	1	305	33.8571	5.69385
Q9NZZ3-2	Isoform 2 of Charged multivesicular body protein 5 OS=Homo sapiens OX=9606 GN=CHMP5 - [CHMP5_HUMAN]	0	9.36	2	1	1	2	171	19.5079	6.84424
Q96BR5	Cytochrome c oxidase assembly factor 7 OS=Homo sapiens OX=9606 GN=COA7 PE=1 SV=2 - [COA7_HUMAN]	0	6.49	1	1	1	1	231	25.6921	6.02393
P29279	Connective tissue growth factor OS=Homo sapiens OX=9606 GN=CTGF PE=1 SV=2 - [CTGF_HUMAN]	0	3.72	1	1	1	1	349	38.0649	8.00146
O94760-2	Isoform 2 of N(G),N(G)-dimethylarginine dimethylaminohydrolase 1 OS=Homo sapiens OX=9606 GN=DDAH1 - [DDAH1_HUMAN]	0	5.49	3	1	1	1	182	20.1763	5.84619
Q16698-2	Isoform 2 of 2,4-dienoyl-CoA reductase, mitochondrial OS=Homo sapiens OX=9606 GN=DECR1 - [DECR_HUMAN]	0	2.76	2	1	1	1	326	34.9722	8.89502
P15924-2	Isoform DPII of Desmoplakin OS=Homo sapiens OX=9606 GN=DSP - [DESP_HUMAN]	0	0.53	3	1	1	1	2272	259.957	6.96143
P09622-2	Isoform 2 of Dihydrolipoyl dehydrogenase, mitochondrial OS=Homo sapiens OX=9606 GN=DLD - [DLDH_HUMAN]	0	3.17	4	1	1	1	410	43.5596	7.03467
O60762	Dolichol-phosphate mannosyltransferase subunit 1 OS=Homo sapiens OX=9606 GN=DPM1 PE=1 SV=1 - [DPM1_HUMAN]	0	12.69	4	2	2	2	260	29.6158	9.56885
Q14126	Desmoglein-2 OS=Homo sapiens OX=9606 GN=DSG2 PE=1 SV=2 - [DSG2_HUMAN]	0	1.52	1	1	1	1	1118	122.218	5.23682
P51452	Dual specificity protein phosphatase 3 OS=Homo sapiens OX=9606 GN=DUSP3 PE=1 SV=1 - [DUS3_HUMAN]	0	12.97	3	2	2	2	185	20.4653	7.79639
P50570-2	Isoform 2 of Dynamin-2 OS=Homo sapiens OX=9606 GN=DNM2 - [DYN2_HUMAN]	0	1.73	5	1	1	1	866	97.5909	7.63525
Q13144	Translation initiation factor eIF-2B subunit epsilon OS=Homo sapiens OX=9606 GN=EIF2B5 PE=1 SV=3 - [EI2BE_HUMAN]	0	1.11	1	1	1	1	721	80.3293	5.08447
Q9HC35-2	Isoform 2 of Echinoderm microtubule-associated protein-like 4 OS=Homo sapiens OX=9606 GN=EML4 - [EMAL4_HUMAN]	0	1.73	3	1	1	1	923	102.38	6.15088
Q969X5-2	Isoform 2 of Endoplasmic reticulum-Golgi intermediate compartment protein 1 OS=Homo sapiens OX=9606 GN=ERGIC1 - [ERGI1_HUMAN]	0	12.12	2	1	1	1	198	22.1462	9.15869
P34910	Protein EVI2B OS=Homo sapiens OX=9606 GN=EVI2B PE=1 SV=2 - [EVI2B_HUMAN]	0	7.14	2	1	1	1	448	48.6362	4.83057
O60547-2	Isoform 2 of GDP-mannose 4,6 dehydratase OS=Homo sapiens OX=9606 GN=GMDS - [GMDS_HUMAN]	0	4.68	2	1	1	1	342	39.0288	7.07861
P08754	Guanine nucleotide-binding protein G(k) subunit alpha OS=Homo sapiens OX=9606 GN=GNAI3 PE=1 SV=3 - [GNAI3_HUMAN]	0	4.24	1	1	1	1	354	40.5063	5.69385
Q8TDB8-4	Isoform 4 of Solute carrier family 2, facilitated glucose transporter member 14 OS=Homo sapiens OX=9606 GN=SLC2A14 - [GTR14_HUMAN]	0	1.46	6	1	1	1	411	44.8625	7.79639
P51610-3	Isoform 3 of Host cell factor 1 OS=Homo sapiens OX=9606 GN=HCFC1 - [HCFC1_HUMAN]	0	1.64	5	1	1	1	428	47.1591	8.51416
Q8TCT9-5	Isoform 5 of Minor histocompatibility antigen H13 OS=Homo sapiens OX=9606 GN=HM13 - [HM13_HUMAN]	0	7.16	2	1	1	1	335	36.7901	6.68311
P13378-3	Isoform 3 of Homeobox protein Hox-D8 OS=Homo sapiens OX=9606 GN=HOXD8 - [HXD8_HUMAN]	0	8.96	82	1	1	1	67	8.34847	11.7222
Q6YP21-3	Isoform 3 of Kynurenine--oxoglutarate transaminase 3 OS=Homo sapiens OX=9606 GN=KYAT3 - [KAT3_HUMAN]	0	3.57	2	1	1	1	420	47.7225	6.80029
Q7Z4H8-3	Isoform 3 of KDEL motif-containing protein 2 OS=Homo sapiens OX=9606 GN=KDELC2 - [KDEL2_HUMAN]	0	4.4	3	1	1	1	409	47.3692	7.23975
Q02241-3	Isoform 3 of Kinesin-like protein KIF23 OS=Homo sapiens OX=9606 GN=KIF23 - [KIF23_HUMAN]	0	1.04	4	1	1	1	673	77.6505	7.97217
Q13601-2	Isoform 2 of KRR1 small subunit processome component homolog OS=Homo sapiens OX=9606 GN=KRR1 - [KRR1_HUMAN]	0	2.16	2	1	1	1	324	36.7649	9.64209
Q7Z4I7-4	Isoform 4 of LIM and senescent cell antigen-like-containing domain protein 2 OS=Homo sapiens OX=9606 GN=LIMS2 - [LIMS2_HUMAN]	0	5.82	12	1	1	1	189	21.6005	8.41162
Q9H9A6	Leucine-rich repeat-containing protein 40 OS=Homo sapiens OX=9606 GN=LRRC40 PE=1 SV=1 - [LRC40_HUMAN]	0	1.5	1	1	1	1	602	68.2071	6.43018
P0DM35	Metallothionein 1H-like protein 1 OS=Homo sapiens OX=9606 GN=MT1HL1 PE=3 SV=1 - [M1BL1_HUMAN]	0	19.67	2	1	1	1	61	6.08941	8.30908
P21741-2	Isoform 2 of Midkine OS=Homo sapiens OX=9606 GN=MDK - [MK_HUMAN]	0	11.49	4	1	1	1	87	9.50619	10.1401
Q15800-2	Isoform 2 of Methylsterol monooxygenase 1 OS=Homo sapiens OX=9606 GN=MSMO1 - [MSMO1_HUMAN]	0	8.64	2	1	1	1	162	19.4578	7.7085
P56278	Protein p13 MTCP-1 OS=Homo sapiens OX=9606 GN=MTCP1 PE=1 SV=1 - [MTCP1_HUMAN]	0	30.84	1	1	1	2	107	12.5924	5.19873
O00159-2	Isoform 2 of Unconventional myosin-Ic OS=Homo sapiens OX=9606 GN=MYO1C - [MYO1C_HUMAN]	0	1.85	4	1	1	1	1028	117.834	9.40771
Q96RE7	Nucleus accumbens-associated protein 1 OS=Homo sapiens OX=9606 GN=NACC1 PE=1 SV=1 - [NACC1_HUMAN]	0	2.47	1	1	1	1	527	57.2218	5.74463
P43490	Nicotinamide phosphoribosyltransferase OS=Homo sapiens OX=9606 GN=NAMPT PE=1 SV=1 - [NAMPT_HUMAN]	0	9.37	2	3	3	3	491	55.4866	7.15186
O75380	NADH dehydrogenase [ubiquinone] iron-sulfur protein 6, mitochondrial OS=Homo sapiens OX=9606 GN=NDUFS6 PE=1 SV=1 - [NDUS6_HUMAN]	0	17.74	2	1	1	1	124	13.7028	8.27979
Q8NC60	Nitric oxide-associated protein 1 OS=Homo sapiens OX=9606 GN=NOA1 PE=1 SV=2 - [NOA1_HUMAN]	0	1.58	1	1	1	1	698	78.4088	8.66064
Q9Y3T9	Nucleolar complex protein 2 homolog OS=Homo sapiens OX=9606 GN=NOC2L PE=1 SV=4 - [NOC2L_HUMAN]	0	1.2	1	1	1	1	749	84.8662	5.61768
Q9UFN0	Protein NipSnap homolog 3A OS=Homo sapiens OX=9606 GN=NIPSNAP3A PE=1 SV=2 - [NPS3A_HUMAN]	0	5.67	1	1	1	1	247	28.4485	9.15869
O15294-2	Isoform 2 of UDP-N-acetylglucosamine--peptide N-acetylglucosaminyltransferase 110 kDa subunit OS=Homo sapiens OX=9606 GN=OGT - [OGT1_HUMAN]	0	1.63	3	1	1	1	920	102.946	6.85889
P22059	Oxysterol-binding protein 1 OS=Homo sapiens OX=9606 GN=OSBP PE=1 SV=1 - [OSBP1_HUMAN]	0	3.1	2	2	2	2	807	89.3646	7.29834
O15460-2	Isoform IIa of Prolyl 4-hydroxylase subunit alpha-2 OS=Homo sapiens OX=9606 GN=P4HA2 - [P4HA2_HUMAN]	0	2.25	2	1	1	1	533	60.5946	5.70654
Q9Y5I4-2	Isoform Short of Protocadherin alpha-C2 OS=Homo sapiens OX=9606 GN=PCDHAC2 - [PCDC2_HUMAN]	0	0.79	2	1	1	1	884	96.137	5.19873
P18669	Phosphoglycerate mutase 1 OS=Homo sapiens OX=9606 GN=PGAM1 PE=1 SV=2 - [PGAM1_HUMAN]	0	7.09	1	1	1	1	254	28.7858	7.18115
Q8IWS0-4	Isoform 4 of PHD finger protein 6 OS=Homo sapiens OX=9606 GN=PHF6 - [PHF6_HUMAN]	0	5.16	7	1	1	1	310	35.1642	9.0415
P49335	POU domain, class 3, transcription factor 4 OS=Homo sapiens OX=9606 GN=POU3F4 PE=1 SV=2 - [PO3F4_HUMAN]	0	4.71	2	1	1	1	361	39.4027	7.51807
P30405	Peptidyl-prolyl cis-trans isomerase F, mitochondrial OS=Homo sapiens OX=9606 GN=PPIF PE=1 SV=1 - [PPIF_HUMAN]	0	7.73	9	2	2	2	207	22.0262	9.37842
O43172-2	Isoform 2 of U4/U6 small nuclear ribonucleoprotein Prp4 OS=Homo sapiens OX=9606 GN=PRPF4 - [PRP4_HUMAN]	0	1.73	2	1	1	1	521	58.2843	7.41553
P20618	Proteasome subunit beta type-1 OS=Homo sapiens OX=9606 GN=PSMB1 PE=1 SV=2 - [PSB1_HUMAN]	0	7.05	1	1	1	1	241	26.4724	8.1333
O00487	26S proteasome non-ATPase regulatory subunit 14 OS=Homo sapiens OX=9606 GN=PSMD14 PE=1 SV=1 - [PSDE_HUMAN]	0	5.16	1	1	1	1	310	34.5546	6.52197
P51665	26S proteasome non-ATPase regulatory subunit 7 OS=Homo sapiens OX=9606 GN=PSMD7 PE=1 SV=2 - [PSMD7_HUMAN]	0	3.7	1	1	1	1	324	37.0025	6.771
P52815	39S ribosomal protein L12, mitochondrial OS=Homo sapiens OX=9606 GN=MRPL12 PE=1 SV=2 - [RM12_HUMAN]	0	5.05	2	1	1	1	198	21.3346	8.86572
Q8N5N7-2	Isoform 2 of 39S ribosomal protein L50, mitochondrial OS=Homo sapiens OX=9606 GN=MRPL50 - [RM50_HUMAN]	0	8.15	2	1	1	1	135	15.5139	7.89893
Q96E11-8	Isoform 8 of Ribosome-recycling factor, mitochondrial OS=Homo sapiens OX=9606 GN=MRRF - [RRFM_HUMAN]	0	7.14	3	1	1	1	210	23.4956	9.99365
P60903	Protein S100-A10 OS=Homo sapiens OX=9606 GN=S100A10 PE=1 SV=2 - [S10AA_HUMAN]	0	17.53	1	1	1	1	97	11.1955	7.37158
P42285	Exosome RNA helicase MTR4 OS=Homo sapiens OX=9606 GN=MTREX PE=1 SV=3 - [MTREX_HUMAN]	0	2.11	1	1	1	1	1042	117.729	6.52197
Q2TAY7-2	Isoform 2 of WD40 repeat-containing protein SMU1 OS=Homo sapiens OX=9606 GN=SMU1 - [SMU1_HUMAN]	0	3.69	2	1	1	1	352	39.3177	8.25049
Q8N0X7	Spartin OS=Homo sapiens OX=9606 GN=SPART PE=1 SV=1 - [SPART_HUMAN]	0	1.8	1	1	1	1	666	72.7878	5.90967
O15260-3	Isoform 3 of Surfeit locus protein 4 OS=Homo sapiens OX=9606 GN=SURF4 - [SURF4_HUMAN]	0	10.16	4	1	1	1	128	14.8445	5.98584
Q9UKI8-3	Isoform 3 of Serine/threonine-protein kinase tousled-like 1 OS=Homo sapiens OX=9606 GN=TLK1 - [TLK1_HUMAN]	0	3.64	9	1	1	1	549	63.9539	8.48486
Q7RTY8	Transmembrane protease serine 7 OS=Homo sapiens OX=9606 GN=TMPRSS7 PE=2 SV=3 - [TMPS7_HUMAN]	0	1.54	1	1	1	1	843	94.3534	8.48486
Q99614	Tetratricopeptide repeat protein 1 OS=Homo sapiens OX=9606 GN=TTC1 PE=1 SV=1 - [TTC1_HUMAN]	0	6.85	1	1	1	1	292	33.5052	4.84326
O95801	Tetratricopeptide repeat protein 4 OS=Homo sapiens OX=9606 GN=TTC4 PE=1 SV=3 - [TTC4_HUMAN]	0	5.43	1	2	2	2	387	44.6503	5.60498
P11172-2	Isoform 2 of Uridine 5'-monophosphate synthase OS=Homo sapiens OX=9606 GN=UMPS - [UMPS_HUMAN]	0	3.64	3	1	1	1	302	33.0303	6.94678
O75691	Small subunit processome component 20 homolog OS=Homo sapiens OX=9606 GN=UTP20 PE=1 SV=3 - [UTP20_HUMAN]	0	0.54	1	1	1	1	2785	318.182	7.38623
Q9BZH6	WD repeat-containing protein 11 OS=Homo sapiens OX=9606 GN=WDR11 PE=1 SV=1 - [WDR11_HUMAN]	0	2.04	1	1	1	1	1224	136.598	6.91748
Q562E7-4	Isoform 4 of WD repeat-containing protein 81 OS=Homo sapiens OX=9606 GN=WDR81 - [WDR81_HUMAN]	0	1.27	3	1	1	1	1811	197.873	5.46533
Q6UXN9	WD repeat-containing protein 82 OS=Homo sapiens OX=9606 GN=WDR82 PE=1 SV=1 - [WDR82_HUMAN]	0	2.24	1	1	1	1	313	35.0565	7.69385
Q05516-2	Isoform PLZFA of Zinc finger and BTB domain-containing protein 16 OS=Homo sapiens OX=9606 GN=ZBTB16 - [ZBT16_HUMAN]	0	1.09	2	1	1	1	550	61.5607	6.65381
Q5BKZ1	DBIRD complex subunit ZNF326 OS=Homo sapiens OX=9606 GN=ZNF326 PE=1 SV=2 - [ZN326_HUMAN]	0	2.06	1	1	1	1	582	65.6131	5.14795
G5E9W3	Cleavage and polyadenylation specific factor 3, 73kDa, isoform CRA_b OS=Homo sapiens OX=9606 GN=CPSF3 PE=1 SV=1 - [G5E9W3_HUMAN]	0	2.63	2	1	1	1	647	73.43	5.57959
Q15136	Protein kinase A-alpha (Fragment) OS=Homo sapiens OX=9606 GN=PRKACA PE=1 SV=1 - [Q15136_HUMAN]	0	8.21	3	1	1	1	207	23.9386	9.26123
G3V1D4	Lin-7 homolog C (C. elegans), isoform CRA_b OS=Homo sapiens OX=9606 GN=LIN7C PE=1 SV=1 - [G3V1D4_HUMAN]	0	6.36	2	1	1	1	173	19.1742	9.0708
B4DWR3	Prefoldin subunit 3 OS=Homo sapiens OX=9606 GN=VBP1 PE=1 SV=1 - [B4DWR3_HUMAN]	0	8.33	2	2	2	2	192	22.2402	6.59521
A0A0A0MRE5	Arf-GAP with SH3 domain, ANK repeat and PH domain-containing protein 1 OS=Homo sapiens OX=9606 GN=ASAP1 PE=1 SV=1 - [A0A0A0MRE5_HUMAN]	0	3.03	6	2	2	2	1122	124.695	7.31299
H3BUM4	Cytoplasmic dynein 1 light intermediate chain 2 (Fragment) OS=Homo sapiens OX=9606 GN=DYNC1LI2 PE=1 SV=1 - [H3BUM4_HUMAN]	0	6.45	3	1	1	1	186	20.5223	5.33838
H0YFV6	N6-adenosine-methyltransferase catalytic subunit (Fragment) OS=Homo sapiens OX=9606 GN=METTL3 PE=1 SV=2 - [H0YFV6_HUMAN]	0	3.57	2	1	1	1	336	36.129	5.93506
A6NCC9	Protein TSSC4 OS=Homo sapiens OX=9606 GN=TSSC4 PE=1 SV=1 - [A6NCC9_HUMAN]	0	10.24	6	1	1	1	127	13.8388	8.06006
B9ZVU2	Aspartyl aminopeptidase (Fragment) OS=Homo sapiens OX=9606 GN=DNPEP PE=1 SV=2 - [B9ZVU2_HUMAN]	0	5.19	5	1	1	1	270	29.8464	8.85107
F5H6I7	Atlastin-3 OS=Homo sapiens OX=9606 GN=ATL3 PE=1 SV=1 - [F5H6I7_HUMAN]	0	4.78	2	1	1	1	523	58.7356	5.64307
C9JGY5	Replication factor C subunit 4 (Fragment) OS=Homo sapiens OX=9606 GN=RFC4 PE=1 SV=1 - [C9JGY5_HUMAN]	0	21.05	8	1	1	1	95	10.0814	9.30518
H7C0E5	Zinc finger protein ZPR1 (Fragment) OS=Homo sapiens OX=9606 GN=ZPR1 PE=1 SV=1 - [H7C0E5_HUMAN]	0	4.15	2	1	1	1	386	42.6259	4.729
M0QXC3	Mitochondrial import inner membrane translocase subunit TIM50 (Fragment) OS=Homo sapiens OX=9606 GN=TIMM50 PE=1 SV=1 - [M0QXC3_HUMAN]	0	15.32	9	1	1	1	111	11.6318	6.53662
Q5TEJ0	Replication protein A 32 kDa subunit (Fragment) OS=Homo sapiens OX=9606 GN=RPA2 PE=1 SV=1 - [Q5TEJ0_HUMAN]	0	11.48	4	1	1	1	122	13.2344	5.37646
D6RGZ2	THO complex subunit 3 OS=Homo sapiens OX=9606 GN=THOC3 PE=1 SV=1 - [D6RGZ2_HUMAN]	0	8.57	3	1	1	1	105	11.0546	10.1548
F8W7Y5	WD repeat-containing protein 48 OS=Homo sapiens OX=9606 GN=WDR48 PE=1 SV=1 - [F8W7Y5_HUMAN]	0	22.22	6	1	1	1	63	7.30887	10.8872
F5H0N7	CAP-Gly domain-containing linker protein 1 OS=Homo sapiens OX=9606 GN=CLIP1 PE=1 SV=1 - [F5H0N7_HUMAN]	0	1.78	5	1	1	3	1013	116.184	5.14795
M0QXU7	Mitochondrial import inner membrane translocase subunit TIM44 (Fragment) OS=Homo sapiens OX=9606 GN=TIMM44 PE=1 SV=1 - [M0QXU7_HUMAN]	0	5.49	2	1	1	1	273	31.1413	9.48096
E9PIY1	Protein kinase C and casein kinase substrate in neurons protein 3 OS=Homo sapiens OX=9606 GN=PACSIN3 PE=1 SV=1 - [E9PIY1_HUMAN]	0	5	3	1	1	1	320	37.1904	6.90283
H3BSK9	Ataxin-2-like protein (Fragment) OS=Homo sapiens OX=9606 GN=ATXN2L PE=1 SV=1 - [H3BSK9_HUMAN]	0	2.68	11	1	1	1	336	37.1153	7.23975
K7ENE3	Vacuolar protein-sorting-associated protein 25 (Fragment) OS=Homo sapiens OX=9606 GN=VPS25 PE=1 SV=1 - [K7ENE3_HUMAN]	0	7.41	2	1	1	1	108	12.6775	4.94482
D6RF93	Nuclear factor NF-kappa-B p105 subunit (Fragment) OS=Homo sapiens OX=9606 GN=NFKB1 PE=1 SV=1 - [D6RF93_HUMAN]	0	12.24	4	1	1	1	196	21.3856	5.74463
E9PC05	Integrin-linked kinase-associated serine/threonine phosphatase 2C (Fragment) OS=Homo sapiens OX=9606 GN=ILKAP PE=1 SV=1 - [E9PC05_HUMAN]	0	5.66	2	1	1	1	212	23.0777	6.25244
Q5JR08	Rho-related GTP-binding protein RhoC (Fragment) OS=Homo sapiens OX=9606 GN=RHOC PE=1 SV=8 - [Q5JR08_HUMAN]	0	4.26	3	1	1	1	188	21.509	6.58057
D6RH20	28S ribosomal protein S27, mitochondrial (Fragment) OS=Homo sapiens OX=9606 GN=MRPS27 PE=1 SV=1 - [D6RH20_HUMAN]	0	6.69	6	2	2	2	299	34.4366	5.57959
H0Y5V1	Serine/threonine-protein kinase MRCK alpha (Fragment) OS=Homo sapiens OX=9606 GN=CDC42BPA PE=1 SV=1 - [H0Y5V1_HUMAN]	0	1.91	8	1	1	1	1048	117.77	7.48877
H0YBW4	Phospholipase A-2-activating protein (Fragment) OS=Homo sapiens OX=9606 GN=PLAA PE=1 SV=1 - [H0YBW4_HUMAN]	0	5.86	3	1	1	1	290	31.4725	5.49072
I3L182	Serine/arginine repetitive matrix protein 2 (Fragment) OS=Homo sapiens OX=9606 GN=SRRM2 PE=1 SV=1 - [I3L182_HUMAN]	0	1.34	4	1	1	1	895	99.6007	12.3228
H0YA22	Oxygen-dependent coproporphyrinogen-III oxidase, mitochondrial (Fragment) OS=Homo sapiens OX=9606 GN=CPOX PE=1 SV=1 - [H0YA22_HUMAN]	0	12.86	2	1	1	1	70	8.21614	6.59521
A2ABK4	Negative elongation factor E (Fragment) OS=Homo sapiens OX=9606 GN=NELFE PE=1 SV=1 - [A2ABK4_HUMAN]	0	7.55	4	1	1	1	159	17.2811	9.59814
H0Y9N5	60 kDa SS-A/Ro ribonucleoprotein (Fragment) OS=Homo sapiens OX=9606 GN=TROVE2 PE=1 SV=8 - [H0Y9N5_HUMAN]	0	4.66	6	1	1	1	193	22.0256	9.45166
A0A0A0MSW0	E3 ubiquitin-protein ligase UBR4 (Fragment) OS=Homo sapiens OX=9606 GN=UBR4 PE=1 SV=1 - [A0A0A0MSW0_HUMAN]	0	0.58	6	1	1	1	2058	224.864	5.57959
J3KRN5	Protein kinase C alpha type OS=Homo sapiens OX=9606 GN=PRKCA PE=1 SV=1 - [J3KRN5_HUMAN]	0	4.55	2	1	1	2	308	35.4643	8.04541
A0A087WYW6	Coiled-coil domain-containing protein 47 OS=Homo sapiens OX=9606 GN=CCDC47 PE=1 SV=1 - [A0A087WYW6_HUMAN]	0	7.37	3	1	1	1	190	22.5876	9.61279
I3L2B0	Clustered mitochondria protein homolog (Fragment) OS=Homo sapiens OX=9606 GN=CLUH PE=1 SV=2 - [I3L2B0_HUMAN]	0	0.57	3	1	1	1	1236	138.142	6.03662
H0YGT2	Cation-dependent mannose-6-phosphate receptor (Fragment) OS=Homo sapiens OX=9606 GN=M6PR PE=1 SV=1 - [H0YGT2_HUMAN]	0	11.48	2	1	1	1	122	13.3725	5.73193
K7EII7	Galactokinase (Fragment) OS=Homo sapiens OX=9606 GN=GALK1 PE=1 SV=1 - [K7EII7_HUMAN]	0	5.98	3	1	1	1	184	20.1271	7.06396
E9PNU4	Syntaxin-5 OS=Homo sapiens OX=9606 GN=STX5 PE=1 SV=1 - [E9PNU4_HUMAN]	0	3.2	5	1	1	1	250	27.8247	10.3013
H0Y5L4	Uncharacterized protein C1orf167 (Fragment) OS=Homo sapiens OX=9606 GN=C1orf167 PE=1 SV=1 - [H0Y5L4_HUMAN]	0	1.5	5	1	1	1	532	59.2198	10.4185
H0Y3P2	Eukaryotic translation initiation factor 4 gamma 2 OS=Homo sapiens OX=9606 GN=EIF4G2 PE=1 SV=1 - [H0Y3P2_HUMAN]	0	4.26	9	4	4	4	869	98.0557	6.99072
Q5SQT8	GTP-binding protein SAR1a OS=Homo sapiens OX=9606 GN=SAR1A PE=1 SV=1 - [Q5SQT8_HUMAN]	0	16.53	3	1	1	1	121	13.6531	7.03467
E7ETY7	Glutathione peroxidase OS=Homo sapiens OX=9606 GN=GPX8 PE=1 SV=1 - [E7ETY7_HUMAN]	0	6.96	2	1	1	1	158	18.0785	8.79248
H0YLN2	Transmembrane and coiled-coil domain-containing protein 5A (Fragment) OS=Homo sapiens OX=9606 GN=TMCO5A PE=1 SV=1 - [H0YLN2_HUMAN]	0	8.33	5	1	1	1	144	17.0438	5.22412
E9PMR4	Tetraspanin OS=Homo sapiens OX=9606 GN=CD151 PE=1 SV=1 - [E9PMR4_HUMAN]	0	3.98	2	1	1	1	251	28.0482	7.6792
A0A087WXS7	ATPase ASNA1 OS=Homo sapiens OX=9606 GN=ASNA1 PE=1 SV=1 - [A0A087WXS7_HUMAN]	0	2.72	2	1	1	1	331	37.0947	5.13525
F5GX39	Transmembrane emp24 domain-containing protein 2 OS=Homo sapiens OX=9606 GN=TMED2 PE=1 SV=1 - [F5GX39_HUMAN]	0	7.76	3	1	1	1	116	13.6218	6.30322
H0YLY0	Serine/threonine-protein kinase MRCK beta (Fragment) OS=Homo sapiens OX=9606 GN=CDC42BPB PE=1 SV=8 - [H0YLY0_HUMAN]	0	2.1	2	1	1	1	666	74.4656	7.40088
H7C1W5	MMS19 nucleotide excision repair protein homolog (Fragment) OS=Homo sapiens OX=9606 GN=MMS19 PE=1 SV=1 - [H7C1W5_HUMAN]	0	6.04	4	1	1	1	149	16.4334	7.69385
D6RBE9	Annexin OS=Homo sapiens OX=9606 GN=ANXA5 PE=1 SV=1 - [D6RBE9_HUMAN]	0	5	3	1	1	1	220	24.6824	4.89404
C9JEF2	Oxysterol-binding protein-related protein 3 (Fragment) OS=Homo sapiens OX=9606 GN=OSBPL3 PE=1 SV=1 - [C9JEF2_HUMAN]	0	6.74	10	1	1	1	89	10.2783	9.83252
F8VXB1	Coatomer subunit zeta-1 (Fragment) OS=Homo sapiens OX=9606 GN=COPZ1 PE=1 SV=1 - [F8VXB1_HUMAN]	0	10.87	9	1	1	1	92	10.6214	4.70361
H0YNU8	Tropomodulin-3 (Fragment) OS=Homo sapiens OX=9606 GN=TMOD3 PE=1 SV=1 - [H0YNU8_HUMAN]	0	57.58	2	1	1	1	33	3.92199	4.42432
B1AJY5	26S proteasome non-ATPase regulatory subunit 10 OS=Homo sapiens OX=9606 GN=PSMD10 PE=1 SV=1 - [B1AJY5_HUMAN]	0	11.89	3	1	1	2	185	20.2042	5.57959
H7C3P7	Ras-related protein Ral-A (Fragment) OS=Homo sapiens OX=9606 GN=RALA PE=1 SV=1 - [H7C3P7_HUMAN]	0	17.68	2	2	2	2	164	18.359	4.70361
F8WBY0	GTP-binding protein 10 OS=Homo sapiens OX=9606 GN=GTPBP10 PE=1 SV=1 - [F8WBY0_HUMAN]	0	15.71	9	1	1	1	70	7.75809	11.2827
C9JVB6	tRNA methyltransferase 10 homolog C (Fragment) OS=Homo sapiens OX=9606 GN=TRMT10C PE=1 SV=1 - [C9JVB6_HUMAN]	0	7.69	2	1	1	1	312	36.805	9.15869
C9JDE9	3-ketoacyl-CoA thiolase, peroxisomal OS=Homo sapiens OX=9606 GN=ACAA1 PE=1 SV=1 - [C9JDE9_HUMAN]	0	1.57	1	1	1	2	383	40.244	8.85107
J3QQI9	Casein kinase I isoform delta (Fragment) OS=Homo sapiens OX=9606 GN=CSNK1D PE=4 SV=1 - [J3QQI9_HUMAN]	0	7.49	9	1	1	1	187	21.4532	9.64209
K7EKE5	Tubulin gamma-1 chain OS=Homo sapiens OX=9606 GN=TUBG1 PE=4 SV=1 - [K7EKE5_HUMAN]	0	21.48	3	1	1	1	135	15.1633	4.51318
A0A0D9SF19	E3 ubiquitin-protein ligase TRIM56 (Fragment) OS=Homo sapiens OX=9606 GN=TRIM56 PE=1 SV=1 - [A0A0D9SF19_HUMAN]	0	10.77	5	1	1	1	65	7.05743	6.46826
A0A140T8W8	HLA class I histocompatibility antigen, A-3 alpha chain OS=Homo sapiens OX=9606 GN=HLA-A PE=1 SV=1 - [A0A140T8W8_HUMAN]	0	4.35	22	1	1	1	299	34.4047	6.23975
A0A1W2PPU4	Tyrosine-protein phosphatase non-receptor type 11 OS=Homo sapiens OX=9606 GN=PTPN11 PE=1 SV=1 - [A0A1W2PPU4_HUMAN]	0	6.48	4	1	1	1	216	24.2922	7.06396
